# Supplementary material for: Department-based need-supportive leadership and affective job satisfaction among Chinese university teachers: a cross-sectional serial mediation analysis of work-related basic psychological need satisfaction and work motivation
Source: Front Psychol. 2026 Jun 4;17:1815184. doi: 10.3389/fpsyg.2026.1815184 (PMC13277309; doi:10.3389/fpsyg.2026.1815184)
Supplement: Supplementary file 1 [file Table_1.XLSX]

## Sheet: 最新数据
Sex	Age	Title	DBNSL_1	DBNSL_2	DBNSL_3	DBNSL_4	DBNSL_5	DBNSL_6	DBNSL_7	DBNSL_8	DBNSL_9	DBNSL_10	DBNSL_11	DBNSL_12	W_BNS_1	W_BNS_2	W_BNS_3	W_BNS_4	W_BNS_5	W_BNS_6	W_BNS_7	W_BNS_8	W_BNS_9	W_BNS_10	W_BNS_11	W_BNS_12	W_BNS_13	W_BNS_14	W_BNS_15	W_BNS_16	W_BNS_17	W_BNS_18	AWM_1	AWM_2	AWM_3	AWM_4	AWM_5	AWM_6	AWM_7	AWM_8	AWM_9	AWM_10	AWM_11	AWM_12	AWM_13	AWM_14	AWM_15	AWM_16	AWM_17
2	3	1	3	2	2	2	2	2	3	3	2	3	4	3	3	2	2	3	4	3	4	2	2	4	3	2	4	3	2	3	5	2	2	3	3	3	3	3	2	2	2	2	2	2	1	3	2	3	1
2	1	2	3	1	3	2	1	2	4	2	3	3	3	3	4	2	5	2	5	2	4	2	2	4	2	2	3	4	4	2	2	5	2	2	3	2	2	1	1	1	2	2	2	1	2	2	1	1	4
1	2	3	2	3	3	3	3	2	3	2	2	2	2	2	3	3	3	3	2	2	3	2	4	3	3	3	3	4	4	2	3	3	3	4	2	4	3	3	3	2	2	3	4	4	3	3	3	5	4
1	4	4	2	1	1	3	2	2	2	2	2	1	3	3	3	3	3	3	3	3	3	3	2	4	2	2	2	3	3	2	2	3	2	3	2	2	2	1	3	3	3	2	2	2	3	2	2	1	2
1	2	4	3	4	4	4	3	3	3	4	3	3	3	4	3	2	3	4	2	3	2	4	4	2	3	4	3	3	3	3	3	3	3	4	3	4	4	4	3	3	2	3	4	4	4	3	1	2	3
2	4	1	3	2	2	3	2	2	3	2	3	3	3	3	3	3	2	3	3	3	3	3	3	3	2	3	3	2	2	5	3	3	4	4	5	4	3	3	4	3	4	4	4	4	3	4	3	4	3
1	2	3	4	3	4	2	3	4	4	3	4	4	4	4	2	4	2	3	2	3	3	2	3	3	2	3	4	3	3	4	5	3	3	4	4	5	5	5	3	5	5	4	3	3	3	3	3	5	3
2	2	3	4	4	5	4	4	5	4	5	4	4	3	4	2	4	1	3	1	4	2	4	4	2	4	4	4	2	1	5	5	1	3	3	2	2	3	4	3	4	4	3	3	3	3	3	2	3	4
2	3	3	3	3	2	3	2	3	3	2	3	2	3	3	2	4	3	3	2	3	2	4	4	3	4	4	3	4	3	3	3	3	3	3	3	2	3	2	3	4	4	4	3	2	4	3	2	3	4
1	1	3	3	3	4	3	3	3	3	2	4	4	3	3	4	3	4	2	4	2	4	2	3	4	2	3	3	3	3	2	2	4	4	4	4	2	3	2	3	2	4	4	2	3	3	3	3	3	3
1	1	3	3	2	3	2	2	2	3	3	3	3	4	4	3	3	3	3	3	2	3	2	2	3	2	2	2	3	3	3	2	3	2	4	2	2	3	3	3	3	3	4	3	3	2	2	2	3	3
1	1	4	2	2	2	2	3	3	3	2	2	3	4	3	4	2	3	2	4	3	4	3	2	3	2	3	1	3	4	2	3	4	2	3	2	3	3	4	4	3	3	2	3	3	3	3	3	3	2
2	3	3	3	3	3	2	3	2	3	4	2	3	3	3	3	4	2	4	2	4	3	3	3	3	3	3	2	3	3	3	4	2	4	4	3	4	4	3	3	4	4	3	3	4	3	2	3	3	4
2	2	1	3	3	4	3	2	2	3	3	3	2	3	3	3	4	3	3	4	4	2	3	3	3	4	5	3	3	3	4	3	2	3	3	2	4	3	4	3	3	2	2	2	2	2	3	3	4	2
1	4	1	3	5	2	4	3	3	3	4	3	3	4	4	3	3	3	3	3	3	3	4	3	2	3	4	4	3	1	4	4	3	3	3	2	4	3	4	1	2	2	2	2	3	3	3	3	2	3
2	2	2	3	3	3	3	4	3	2	4	4	2	2	2	4	3	3	2	3	3	2	5	5	2	5	4	4	2	1	5	4	2	3	3	3	3	3	3	3	3	4	4	3	3	4	3	2	2	3
1	4	3	3	3	3	3	3	3	3	3	4	3	3	2	3	3	4	3	3	3	4	2	3	4	2	2	3	3	3	3	3	2	2	2	2	2	3	3	2	2	3	3	4	3	4	2	3	2	2
1	2	1	4	4	4	4	3	4	4	3	4	3	4	4	3	3	3	4	2	3	2	4	2	3	4	2	3	4	2	2	3	2	3	3	4	2	2	3	2	2	2	4	3	3	4	3	4	4	2
2	3	2	4	3	2	4	3	3	4	3	3	4	4	3	3	3	2	2	3	3	4	3	3	4	4	4	3	3	3	2	3	3	3	4	3	3	4	4	3	2	3	2	4	2	4	4	4	4	2
1	2	2	4	2	3	3	3	2	3	2	2	2	3	3	5	1	5	1	5	1	4	2	2	3	2	2	2	3	5	3	3	4	3	4	3	1	2	2	2	1	2	4	3	3	3	2	3	2	2
1	2	1	4	4	3	4	3	4	3	3	4	4	3	4	3	3	4	3	3	3	3	3	4	3	3	4	4	2	2	3	3	3	3	3	5	3	2	3	4	4	4	3	4	3	4	5	5	4	4
1	4	4	2	2	3	2	2	2	2	2	2	3	3	3	3	3	3	3	3	2	3	3	4	2	4	3	3	2	2	4	4	2	3	3	2	4	3	4	1	2	1	2	2	3	3	2	2	2	3
2	1	3	2	2	3	3	2	3	2	2	2	4	2	2	2	4	2	4	3	3	4	3	3	3	4	3	3	4	2	3	3	3	1	1	2	2	3	2	4	3	3	4	2	4	3	2	3	2	3
2	1	2	3	3	3	3	2	3	4	2	4	4	3	3	4	3	4	3	4	2	3	3	4	3	4	3	2	4	4	2	3	4	3	2	3	3	3	3	4	3	2	4	4	4	4	3	2	2	4
2	2	2	3	2	3	2	3	3	2	2	3	2	3	4	5	2	4	3	4	2	3	3	3	3	3	3	4	3	3	3	3	3	3	2	3	1	1	2	4	3	4	2	3	2	2	2	3	2	2
2	2	3	3	3	2	3	2	2	3	3	2	1	3	3	3	3	3	3	3	3	3	2	2	4	3	2	2	4	5	3	3	3	1	2	2	4	3	4	2	3	2	2	2	3	2	1	2	3	2
1	2	4	3	1	4	3	3	3	4	3	3	4	3	3	4	3	4	2	4	1	3	3	3	2	3	3	4	3	3	3	3	3	2	2	2	2	2	2	2	2	3	4	3	4	2	3	2	3	2
1	2	1	3	3	3	3	3	3	3	4	3	3	3	3	3	3	3	3	4	3	2	3	3	1	4	3	3	3	2	3	3	3	3	2	2	2	2	2	3	3	2	2	2	2	3	3	2	2	2
1	3	4	3	2	3	3	4	4	3	4	3	3	4	3	2	3	2	4	1	4	3	3	3	3	3	3	4	2	3	4	4	1	3	3	3	4	4	4	3	4	3	4	4	3	4	3	3	4	4
2	2	4	3	4	3	3	3	3	3	3	3	2	3	2	3	3	3	4	2	4	4	3	2	3	3	2	2	3	3	2	2	4	2	3	4	3	2	4	3	3	3	3	4	3	3	3	4	4	3
1	4	2	3	5	3	3	5	2	3	3	3	2	4	3	4	2	4	1	5	2	4	2	2	4	2	3	2	5	5	2	3	4	4	3	2	2	4	4	2	3	3	3	4	4	3	3	3	2	2
2	3	2	3	5	3	3	4	4	4	5	3	3	4	4	3	4	2	4	2	4	2	4	4	2	3	4	3	2	3	4	3	3	3	3	3	3	4	3	3	3	4	2	2	2	3	4	3	3	2
2	4	2	3	2	4	2	3	2	3	3	3	3	3	4	2	3	4	3	3	3	3	3	3	3	3	3	2	3	3	2	3	4	4	4	4	5	5	5	5	3	3	3	3	3	3	2	3	2	3
1	2	3	3	3	3	2	2	3	3	4	3	3	2	3	5	1	5	2	4	2	5	2	2	5	2	3	3	4	4	2	2	4	3	3	2	4	3	3	3	2	2	3	3	3	2	1	2	2	2
2	2	3	2	2	2	3	3	3	2	2	3	3	2	3	4	1	3	3	4	3	4	2	2	4	2	3	3	3	3	4	3	3	2	2	1	2	3	2	2	2	1	2	2	1	1	2	1	1	4
2	4	4	3	3	3	2	3	2	3	3	3	3	3	3	2	4	2	4	2	4	3	3	3	3	3	3	4	2	2	3	3	2	3	4	3	3	3	2	3	2	2	4	3	3	2	3	2	2	3
1	3	4	2	2	1	1	1	2	1	1	3	3	2	2	3	2	4	2	4	3	4	3	3	3	3	3	1	3	4	2	2	4	3	2	2	2	1	2	2	2	2	3	3	3	2	3	3	3	2
1	2	4	2	3	2	2	3	2	3	3	2	3	2	2	4	2	4	2	4	1	3	3	2	4	2	2	2	4	3	4	2	3	2	2	3	2	2	2	3	3	3	3	3	2	2	3	2	2	3
1	1	4	3	4	3	4	4	2	3	4	3	3	3	3	3	3	2	3	3	3	2	4	4	3	3	4	3	3	2	4	4	3	2	4	3	4	3	4	3	3	4	4	3	3	3	3	3	5	3
1	4	2	3	4	4	4	4	2	3	4	4	3	3	3	3	3	4	2	3	3	3	3	4	3	3	3	4	2	2	4	4	3	4	4	4	4	5	3	3	4	3	3	3	4	2	3	3	3	3
1	2	1	3	2	3	3	2	2	3	3	3	3	2	4	5	1	5	2	4	2	4	2	3	3	2	3	1	5	5	1	1	5	3	4	3	2	2	3	3	3	3	3	3	3	3	3	3	4	3
2	3	3	3	4	4	3	3	3	3	3	4	3	3	3	2	5	3	4	2	4	2	5	5	1	4	4	4	2	2	4	3	1	3	3	4	2	3	2	3	3	4	3	3	2	2	3	3	3	4
2	3	1	4	3	4	2	2	4	4	3	4	3	4	4	3	3	3	3	2	4	4	2	2	4	3	3	3	2	4	3	3	3	4	4	4	5	4	3	3	4	3	4	4	4	3	4	4	4	3
2	2	1	2	1	3	1	1	3	2	2	4	3	2	2	4	2	3	2	3	2	4	2	3	4	3	2	4	3	2	3	4	3	3	2	2	2	2	3	3	3	3	2	3	2	2	2	3	3	3
2	3	1	3	4	3	3	4	2	3	3	2	3	3	3	3	3	3	3	4	3	3	2	4	4	3	4	3	2	3	3	4	4	3	3	2	4	3	3	4	3	4	3	4	3	3	2	3	4	3
1	4	2	4	2	3	3	3	4	4	3	3	5	4	4	4	3	3	3	2	2	2	3	3	3	3	3	3	4	3	2	1	3	3	3	4	2	2	2	4	3	3	4	3	3	4	4	5	4	3
1	4	3	3	2	3	2	1	3	3	1	3	2	2	2	4	2	4	2	4	2	4	4	3	2	2	3	2	3	3	2	2	5	1	2	1	3	3	2	2	2	2	3	2	3	3	3	3	2	3
1	3	2	3	2	3	3	4	3	3	3	4	3	3	3	3	2	3	3	2	3	2	3	3	3	3	3	3	2	2	3	4	2	3	4	2	4	4	4	3	3	4	3	3	3	3	2	3	3	3
2	2	1	1	3	2	3	2	2	1	3	3	3	2	2	3	2	4	2	4	2	4	2	2	3	3	3	2	5	4	2	2	4	4	4	4	3	3	3	1	3	3	2	3	2	1	3	4	3	3
1	2	2	4	2	4	3	3	3	4	4	4	3	4	4	2	3	3	4	2	4	4	1	2	4	1	2	4	3	2	3	4	3	2	2	2	2	3	3	3	3	3	2	2	2	2	2	2	2	3
1	2	2	4	4	3	4	3	4	4	4	3	4	4	4	3	4	1	4	2	3	3	4	3	3	3	3	4	4	3	4	2	3	4	3	4	3	4	3	5	4	5	2	2	2	2	3	2	3	5
1	3	1	3	2	2	3	3	3	3	3	3	2	3	3	3	3	4	3	3	3	4	3	3	4	3	3	3	2	3	2	3	3	4	3	3	4	3	3	4	3	4	2	2	2	2	4	3	4	2
1	1	3	3	4	3	4	3	3	3	3	3	3	3	3	3	2	2	2	3	3	2	3	4	2	4	4	4	2	2	3	4	3	4	4	4	2	2	4	4	4	3	3	5	4	4	4	4	3	4
2	2	2	4	1	2	3	2	3	3	2	2	2	4	3	3	2	3	3	3	3	4	3	3	4	3	3	2	4	3	3	3	2	2	2	2	2	3	4	3	2	3	3	2	2	3	2	2	3	2
1	4	2	4	3	3	3	3	3	4	3	3	3	3	3	3	3	4	3	3	2	2	4	4	2	4	4	2	2	3	4	3	4	4	3	2	3	2	3	3	1	1	2	3	3	2	2	3	3	3
1	3	3	2	4	3	4	3	3	3	4	2	2	2	2	4	3	3	2	4	3	3	2	2	4	3	3	2	3	3	2	3	3	4	3	4	2	3	2	3	2	3	3	2	4	3	3	3	3	2
2	2	3	3	2	3	3	3	2	3	2	2	2	3	3	3	4	3	4	3	4	2	4	3	3	3	4	4	3	2	4	3	3	3	3	3	2	3	3	3	3	3	4	3	4	3	3	3	4	3
2	2	3	4	3	4	4	4	3	3	4	3	3	4	3	3	3	3	4	4	3	4	3	3	4	3	4	1	4	4	3	2	4	3	2	2	1	2	2	3	3	3	3	2	3	3	4	3	3	3
1	4	1	3	2	1	3	3	2	2	3	2	2	2	2	5	1	4	1	5	1	5	2	2	5	1	1	2	3	4	2	2	4	2	4	4	3	3	2	4	4	4	2	3	2	3	2	3	3	4
1	4	2	3	4	3	4	4	3	3	4	4	4	3	3	3	3	3	4	2	4	2	4	4	3	4	4	3	4	4	1	1	4	3	4	4	3	3	3	4	4	4	3	3	4	3	5	5	4	5
2	4	3	3	2	3	3	2	3	3	2	2	2	3	3	5	1	4	2	4	2	5	2	2	3	3	3	2	3	4	2	3	4	4	2	4	3	4	4	3	2	3	4	3	4	3	3	2	3	4
2	1	4	2	1	3	2	1	4	2	2	2	3	2	2	3	4	2	4	2	4	3	2	3	4	3	3	3	3	3	3	2	3	4	5	3	3	3	4	4	4	3	4	4	5	4	4	4	5	3
2	1	1	2	5	3	3	4	3	2	3	3	4	3	3	4	3	4	3	4	3	3	2	4	3	3	4	3	3	4	2	2	4	3	3	3	3	2	3	2	3	4	4	4	4	3	2	3	3	2
1	4	1	3	3	2	3	3	4	3	3	4	4	3	3	3	4	2	3	2	4	3	3	2	4	2	3	2	3	4	3	2	3	3	4	3	3	3	3	2	2	2	4	3	3	4	2	4	3	3
1	4	4	3	2	4	2	2	3	3	4	4	3	3	3	2	5	3	4	2	4	4	2	1	4	2	2	3	3	2	2	3	3	4	3	3	3	4	4	4	4	3	4	4	3	4	4	4	3	4
1	4	4	2	3	2	3	4	2	2	3	3	4	2	2	3	3	3	3	4	3	5	2	3	4	2	2	2	4	4	2	2	3	4	3	4	2	3	4	2	2	4	2	3	2	3	3	3	2	3
2	2	1	3	2	4	2	2	4	3	1	3	3	3	4	1	5	1	4	1	4	2	3	3	3	3	2	5	1	2	4	5	2	4	2	3	3	3	2	5	5	3	2	3	3	3	3	3	3	4
1	3	1	4	4	4	2	3	4	4	4	3	4	4	3	3	4	2	4	2	4	3	3	4	2	2	4	4	2	2	4	4	3	3	3	3	4	5	4	4	3	4	3	3	3	3	3	3	3	4
1	1	4	2	3	3	3	3	3	2	3	3	3	1	1	2	4	3	4	2	4	2	4	4	3	4	4	4	2	2	3	3	2	3	3	4	2	2	3	3	3	3	4	4	3	3	3	3	3	3
2	3	1	3	2	2	3	2	2	2	3	2	2	1	1	3	3	3	3	3	3	2	4	4	3	4	3	4	2	4	3	3	3	2	2	3	1	2	2	4	4	3	3	2	2	2	2	1	3	3
2	4	4	4	3	1	3	3	2	3	4	2	1	3	3	3	3	3	2	3	4	3	3	3	3	4	2	4	3	2	4	4	2	4	3	4	5	4	3	4	4	4	3	4	5	4	4	4	3	3
2	1	1	3	3	3	3	3	3	3	3	3	2	3	2	2	3	2	3	3	4	3	3	4	3	3	4	3	2	2	4	4	2	2	2	2	4	3	3	3	4	3	3	3	3	2	3	1	2	3
2	2	2	4	4	3	3	5	2	4	4	2	2	4	3	3	4	3	3	3	4	4	2	3	3	2	3	3	2	3	4	3	2	4	3	3	3	3	4	3	3	4	3	3	3	3	3	5	4	4
2	4	3	3	4	3	4	4	4	3	4	4	2	3	4	4	3	3	3	3	4	3	2	2	4	2	2	4	2	2	4	3	2	4	4	4	4	3	3	2	3	3	3	3	3	3	5	5	5	3
2	2	3	2	4	2	3	3	2	3	3	2	3	3	3	3	3	4	4	2	3	1	3	3	3	3	4	5	2	3	4	5	2	4	3	4	4	4	4	3	2	2	5	4	4	4	3	2	4	2
1	4	2	3	5	4	4	3	4	3	5	3	3	4	4	2	3	2	3	3	4	3	3	2	3	3	2	3	4	3	3	3	3	4	4	3	3	3	3	1	3	3	3	3	3	4	2	2	2	3
1	4	2	3	4	3	4	5	3	3	4	3	4	3	2	2	3	3	4	3	3	2	4	3	2	3	4	4	2	1	3	3	3	4	5	4	3	4	4	3	2	2	3	3	3	3	4	4	4	4
2	4	2	2	2	2	1	2	2	2	5	2	1	2	2	4	2	4	3	4	2	3	4	3	3	3	4	2	4	4	1	3	3	2	2	2	3	2	2	2	3	2	1	1	1	2	2	3	3	2
1	1	2	4	3	4	4	2	4	3	2	3	4	3	3	3	2	5	2	4	2	4	3	4	3	3	3	2	4	3	3	1	4	2	3	3	2	2	3	3	3	4	2	3	2	2	2	3	3	3
1	3	2	3	4	3	3	3	3	3	3	3	4	3	3	4	3	2	4	3	3	2	5	4	2	3	4	2	3	5	3	3	4	3	4	4	4	4	3	3	4	4	3	4	4	4	3	4	4	3
2	2	4	3	4	4	4	3	4	3	1	4	4	4	4	2	4	2	4	2	4	3	2	4	3	4	3	4	2	2	4	3	2	3	2	2	2	4	4	3	3	3	3	4	4	3	3	2	2	4
1	2	3	3	2	3	2	3	3	3	3	4	3	2	3	3	3	3	3	2	2	4	2	2	4	2	1	2	4	4	2	2	3	2	2	2	3	2	3	2	2	2	3	4	3	3	2	2	2	4
1	4	2	3	2	3	2	2	4	3	3	3	3	4	3	3	3	2	4	2	4	3	2	3	5	2	2	3	1	2	4	4	2	3	3	3	2	2	3	3	3	3	3	2	2	3	4	4	3	4
1	2	3	3	4	3	3	3	3	3	3	4	3	3	3	4	3	3	3	4	2	4	1	1	4	1	2	1	4	5	2	2	5	1	1	2	2	2	2	3	3	3	2	1	3	1	2	2	2	2
2	2	2	4	3	4	5	3	2	4	3	3	4	4	4	4	2	4	2	4	2	3	4	3	2	3	3	3	3	3	2	3	3	2	3	2	3	3	3	3	3	3	3	3	3	3	3	3	4	4
1	2	4	2	4	2	3	3	2	2	2	2	2	2	2	2	3	2	4	2	4	3	3	4	3	3	3	2	4	3	4	3	3	3	3	3	3	4	3	3	4	3	3	3	4	4	3	3	3	4
1	1	2	2	2	2	3	3	1	2	3	2	1	2	2	3	2	3	4	3	4	3	3	3	3	3	3	3	4	4	2	2	3	5	3	4	3	3	2	3	3	4	2	2	2	3	3	3	3	2
1	2	3	3	3	3	4	3	4	3	3	3	3	3	2	3	3	3	2	4	2	3	3	3	3	3	3	3	1	1	4	4	2	2	2	2	2	2	4	3	2	2	3	3	3	3	2	3	4	2
2	2	2	4	3	3	4	4	3	3	5	3	3	3	3	3	2	3	3	3	3	3	3	3	2	4	2	3	4	4	2	2	4	3	3	3	1	3	2	3	2	2	3	2	2	2	3	3	2	2
2	1	3	2	3	4	4	2	3	3	3	3	2	3	3	3	3	3	4	2	3	3	2	2	3	3	2	3	3	3	2	3	3	3	3	2	3	3	2	2	2	2	1	2	3	3	1	2	1	3
1	1	1	2	2	1	3	1	2	2	4	1	2	2	2	3	1	4	2	4	1	2	3	3	2	3	3	3	3	3	4	4	2	4	3	4	4	4	4	2	2	2	4	3	4	4	3	4	3	3
1	1	2	3	4	4	4	4	3	3	5	3	4	3	3	3	3	3	3	2	4	2	4	4	1	4	3	3	3	3	2	2	4	4	4	3	5	5	4	3	4	4	2	3	2	2	5	4	5	4
1	1	1	3	2	4	3	3	3	3	3	3	3	3	2	3	3	4	2	3	3	2	4	4	3	3	4	3	2	3	3	5	2	5	5	4	4	3	4	3	3	3	4	4	4	4	4	5	4	5
2	2	3	3	3	3	4	3	4	3	3	4	3	3	3	4	2	3	2	3	1	4	2	1	4	1	1	3	3	2	3	3	3	3	3	3	3	2	3	4	3	2	2	2	1	1	2	1	1	3
2	4	3	3	3	3	3	3	3	3	2	4	4	3	3	2	3	2	4	3	4	3	4	4	2	3	4	5	1	1	4	5	2	3	4	3	4	3	4	3	2	2	4	4	4	4	2	2	2	3
1	3	1	3	2	3	2	3	3	3	2	3	4	3	3	5	2	5	1	5	2	5	1	3	3	1	2	2	4	3	2	2	3	3	2	3	2	3	3	3	3	2	4	2	3	2	2	2	2	2
2	2	3	3	4	5	5	5	5	4	4	5	5	3	4	1	4	1	4	1	4	2	4	5	2	4	4	3	3	3	3	3	4	3	2	2	4	4	5	3	4	4	4	4	4	3	5	5	4	4
1	2	2	3	3	4	4	4	3	3	3	4	3	2	3	4	2	4	3	4	3	3	2	2	4	2	2	3	3	3	3	3	3	2	1	2	3	2	3	2	1	3	2	2	1	3	3	2	2	3
2	1	2	3	2	3	3	3	3	3	3	4	4	3	3	3	4	1	4	2	4	4	3	3	2	3	3	3	4	3	3	3	3	2	2	2	3	3	3	2	2	3	4	3	3	4	2	3	3	4
2	3	3	3	2	2	3	2	3	3	3	3	2	4	3	2	5	1	4	1	5	3	4	4	3	3	3	5	2	3	4	4	2	3	2	3	2	2	2	3	4	4	3	2	3	4	2	3	2	3
2	2	4	4	4	2	4	4	3	4	4	4	3	3	3	1	4	2	4	2	3	3	4	4	3	3	4	4	3	4	3	3	4	4	3	3	3	4	4	4	3	4	2	3	3	4	1	2	2	2
1	1	1	3	3	3	5	4	3	4	4	2	1	3	3	3	4	2	4	3	4	3	4	4	3	3	4	3	4	2	2	3	3	4	3	4	3	4	3	4	4	3	4	3	3	3	3	4	3	3
2	2	2	3	3	3	3	2	2	3	2	2	2	3	3	4	2	4	3	4	3	3	3	2	3	2	2	1	5	4	3	1	5	2	3	3	2	1	1	3	3	3	3	3	3	3	3	2	3	4
1	2	2	4	3	3	3	5	4	4	4	4	4	4	4	4	2	5	2	4	1	4	1	2	5	1	2	3	3	5	2	3	3	3	3	2	2	3	3	3	2	3	3	3	3	2	2	2	2	3
1	2	3	2	2	3	3	1	2	2	2	2	3	2	2	3	4	3	4	4	3	3	3	2	4	3	2	4	2	2	4	4	2	3	2	3	2	2	3	4	3	3	2	3	2	2	3	3	3	1
1	4	3	3	4	4	3	4	4	3	3	4	4	3	3	3	4	4	4	3	2	4	3	3	4	2	3	2	3	3	3	3	4	3	5	4	3	2	3	5	3	4	4	4	4	4	4	3	4	3
1	4	3	3	2	3	3	2	3	3	2	3	3	3	4	4	2	4	2	4	3	2	3	2	4	3	3	2	3	4	2	3	4	2	3	3	2	3	3	3	4	3	4	4	4	4	5	4	4	2
2	4	2	3	3	3	3	2	4	3	3	4	4	3	3	3	3	3	2	4	3	1	4	3	2	4	4	3	3	4	3	3	2	2	3	4	4	3	4	5	4	5	2	3	3	3	3	4	3	4
2	2	3	2	2	2	2	3	3	2	2	2	3	3	3	3	4	3	3	2	3	3	2	2	3	1	3	4	2	4	4	4	3	3	4	2	3	2	3	3	2	3	2	2	2	2	3	2	3	2
1	1	1	4	3	4	3	3	4	4	2	3	4	4	4	3	3	3	2	3	3	4	2	2	4	1	2	2	4	4	3	2	3	3	3	4	4	4	4	4	3	3	5	4	5	5	4	4	3	2
2	3	2	3	4	3	3	4	2	2	3	2	2	3	3	2	3	3	3	3	3	3	2	3	4	3	2	4	3	3	3	3	2	3	3	3	1	2	2	2	1	2	2	3	2	2	2	1	1	2
2	1	3	3	4	5	4	4	4	3	3	5	3	3	3	4	2	3	2	4	3	3	4	3	2	4	4	4	3	3	3	2	3	3	2	3	1	2	2	2	3	2	2	2	2	2	2	3	3	4
2	4	2	3	5	3	4	3	2	4	4	3	4	4	4	3	3	4	4	3	4	4	3	3	4	2	2	3	4	3	4	3	3	2	1	2	3	3	3	2	2	1	3	3	2	1	4	4	3	3
1	2	1	4	3	4	4	4	4	4	4	4	4	3	3	3	4	3	3	2	4	2	5	4	1	5	5	3	1	2	5	4	1	4	3	3	3	4	3	5	5	4	4	3	4	4	3	3	4	5
2	2	2	3	4	3	3	3	4	3	4	4	2	3	3	2	4	3	4	1	4	3	3	4	2	4	3	4	3	2	4	3	3	3	3	4	3	2	3	3	2	3	4	4	4	3	3	4	3	4
1	1	1	3	3	3	2	4	4	3	3	3	3	4	3	4	2	4	2	3	3	3	4	3	2	3	2	3	3	4	3	3	4	3	2	3	5	5	5	3	2	3	3	3	2	4	4	3	3	4
2	4	4	2	3	4	4	2	4	2	3	3	4	2	3	3	2	3	3	3	3	4	3	2	3	3	4	3	3	3	3	3	3	2	3	2	3	3	3	3	3	3	3	4	3	4	3	3	3	4
2	3	3	3	1	3	2	1	3	3	2	3	3	2	2	3	3	4	4	2	3	3	3	3	3	4	3	2	2	3	3	3	3	3	4	3	3	4	4	2	2	3	3	3	4	3	3	4	3	4
2	1	1	3	4	2	3	4	3	3	2	4	3	3	3	3	2	3	2	3	3	4	2	2	5	1	2	3	2	1	4	4	3	4	4	3	3	4	3	4	4	4	3	4	3	3	4	5	4	3
2	4	3	3	2	3	3	3	2	3	3	3	3	2	3	2	5	2	4	2	4	1	4	4	3	4	4	4	2	3	4	4	2	4	3	3	2	3	3	4	4	2	3	3	4	3	4	4	4	4
2	2	2	3	4	2	3	2	2	3	3	2	2	4	3	3	3	4	2	2	4	3	3	2	2	3	2	3	2	2	4	3	2	3	2	3	3	2	4	3	4	3	2	2	2	3	3	3	2	2
1	3	4	4	5	4	4	5	4	4	4	4	4	3	3	1	4	2	3	2	3	2	4	3	1	4	5	4	1	2	4	4	2	4	4	4	3	4	4	2	3	2	3	3	3	3	4	3	4	4
1	1	1	3	2	4	2	2	4	3	2	3	4	2	3	4	3	4	2	3	2	3	4	3	3	4	2	2	4	3	2	1	4	4	3	3	4	4	5	4	3	4	5	4	4	4	3	4	4	3
1	1	3	4	3	2	3	1	4	3	2	3	3	4	4	3	3	3	4	2	4	2	4	4	2	3	3	3	2	3	4	4	2	4	3	3	5	5	5	4	4	5	4	3	4	3	4	3	4	3
1	1	2	3	3	2	3	4	2	3	3	1	1	3	2	3	4	4	4	3	3	3	4	2	3	3	3	1	4	4	2	2	4	1	1	1	2	3	2	1	2	2	3	3	2	3	4	3	4	3
2	1	1	2	2	3	1	2	3	2	1	3	3	2	2	4	3	3	3	3	2	3	4	4	3	4	3	3	3	3	3	3	3	4	3	3	4	3	4	4	3	2	4	4	3	3	2	3	3	4
1	3	2	3	3	3	2	2	3	2	2	2	4	3	3	3	2	3	2	3	4	3	2	2	3	4	3	3	3	3	3	2	3	3	2	3	2	3	3	2	3	3	3	3	3	3	3	3	4	3
1	2	2	4	5	3	5	4	4	5	5	4	4	4	4	4	2	2	4	4	3	2	4	4	3	4	4	3	3	2	3	4	3	2	2	3	3	3	3	3	4	2	2	3	4	3	3	3	2	3
2	2	3	3	3	3	2	3	2	3	3	2	3	3	3	4	2	4	3	5	2	4	2	2	3	3	2	2	5	5	2	2	4	1	2	2	2	2	2	4	3	3	2	2	3	3	2	3	3	4
2	4	3	3	2	3	2	2	3	3	3	4	2	4	4	4	3	3	2	3	4	3	3	3	3	2	4	2	3	3	2	4	3	3	3	3	3	3	4	3	3	3	3	2	2	3	2	2	3	3
2	1	4	4	4	4	3	4	4	3	3	3	4	4	3	3	4	2	3	2	4	4	2	2	3	2	3	3	3	4	3	3	2	2	2	2	4	3	4	2	3	3	3	3	3	4	3	4	3	2
1	1	2	4	3	4	4	5	4	4	3	2	2	4	3	4	3	3	3	2	3	2	3	2	3	4	3	3	3	3	3	4	3	3	3	3	3	3	4	4	3	4	4	4	3	3	4	4	4	4
2	3	1	2	3	2	3	3	2	2	2	2	2	3	2	4	2	3	3	4	3	3	3	4	3	3	4	4	3	4	3	3	3	4	3	2	3	2	3	3	3	2	4	3	4	3	2	3	3	3
1	1	3	4	4	5	4	4	3	4	4	4	5	4	3	2	3	2	4	2	4	3	3	3	2	5	4	3	4	3	4	2	2	4	3	3	3	4	3	3	3	4	4	4	5	4	3	4	3	2
2	1	1	3	3	3	3	3	4	3	2	4	4	3	3	3	2	3	3	3	3	3	3	3	3	2	3	4	3	3	4	3	3	3	3	3	3	4	4	3	4	3	3	4	3	5	4	4	3	3
2	3	3	3	2	3	2	1	3	4	3	5	3	3	4	2	2	4	3	2	3	3	4	4	3	3	2	2	4	5	2	2	4	3	3	3	1	2	1	3	3	2	2	3	2	3	2	2	2	3
1	3	3	2	3	2	3	3	2	2	3	2	3	2	2	3	3	4	2	3	1	3	3	2	3	3	3	2	3	3	1	1	4	4	4	4	3	2	3	2	2	2	2	3	2	2	2	4	4	3
2	3	3	2	2	2	2	2	2	2	1	2	2	2	2	3	4	3	3	2	3	2	3	3	4	3	3	3	3	3	2	4	4	1	3	3	3	3	3	3	4	3	3	2	3	3	2	3	2	3
2	2	3	3	3	4	2	3	4	3	3	4	3	3	3	3	4	3	3	3	3	3	3	3	3	2	2	2	3	4	2	2	4	2	2	2	3	3	3	3	2	4	4	4	4	4	3	3	3	4
2	2	3	3	2	2	2	2	3	3	2	3	1	3	3	2	4	3	3	2	4	3	3	3	4	4	3	2	4	4	2	3	3	2	3	3	2	1	2	1	1	2	2	2	2	2	3	3	3	2
2	1	2	3	3	4	3	2	4	4	4	3	4	4	4	3	2	4	2	4	1	3	3	3	3	3	3	3	3	3	3	3	3	4	3	3	4	3	3	3	3	4	4	4	5	4	3	4	4	5
1	3	2	3	2	5	2	3	4	3	3	4	5	3	3	2	4	2	4	2	3	3	5	4	3	4	3	4	2	2	5	5	2	2	2	2	2	2	2	3	2	3	3	3	3	3	3	4	3	3
1	4	2	3	4	3	3	3	3	3	3	3	2	3	3	3	3	2	3	2	4	3	3	3	3	3	4	3	4	4	3	2	3	2	1	2	2	1	2	2	2	2	2	1	2	2	2	2	2	1
2	4	1	4	3	3	3	4	4	4	4	4	4	4	4	3	4	3	4	1	4	3	4	2	3	3	4	3	4	3	2	3	4	3	3	2	3	3	3	3	4	2	3	2	2	2	4	2	3	3
2	4	4	2	3	4	3	4	3	4	3	4	3	3	2	4	3	3	4	3	3	3	2	3	3	3	3	2	4	3	3	3	4	2	2	4	4	5	4	3	4	3	4	4	3	4	5	4	4	5
1	2	2	3	2	3	2	3	3	2	2	3	3	2	2	3	3	3	3	4	3	4	3	4	2	3	3	2	3	3	2	2	3	4	3	4	3	3	3	3	3	3	2	3	3	2	3	1	2	2
2	1	3	1	3	2	3	2	2	1	1	2	1	2	2	3	2	3	3	3	3	3	3	3	3	3	3	3	3	4	2	1	4	4	4	4	2	2	2	4	4	4	2	2	3	3	4	4	3	4
1	3	2	3	3	3	4	4	4	3	4	3	3	3	3	4	2	4	3	5	2	3	2	3	3	2	2	2	4	3	2	2	5	3	3	2	2	3	3	2	3	2	1	2	3	1	3	2	2	2
2	2	3	3	2	3	3	1	3	3	2	3	3	3	3	4	2	4	3	4	2	4	2	1	3	2	2	4	3	2	4	3	3	2	4	3	1	1	2	2	3	3	2	2	3	3	3	2	3	4
1	2	2	4	3	3	4	3	3	4	3	4	4	3	3	4	3	4	2	5	2	5	3	2	3	3	2	2	4	4	2	2	3	3	4	4	3	4	2	2	2	2	2	3	4	3	2	3	2	3
1	3	2	4	5	4	3	3	4	4	4	3	4	4	4	1	4	1	4	2	5	3	3	3	2	3	3	4	2	2	3	4	2	4	3	4	4	4	4	5	3	4	4	4	3	3	3	3	2	3
2	2	2	3	3	2	3	3	3	2	3	3	4	3	3	3	3	3	3	4	4	3	4	3	3	4	4	2	5	5	2	2	4	2	1	1	1	1	2	3	2	2	3	2	3	2	2	1	3	2
2	3	1	3	2	2	2	2	3	3	3	2	2	2	2	3	3	2	4	3	3	3	2	2	4	3	2	3	3	3	3	3	3	3	3	2	3	2	2	3	3	2	2	2	3	3	2	2	2	3
2	2	1	2	3	2	4	4	3	2	4	3	2	2	2	4	2	3	2	4	2	3	2	2	4	2	2	2	4	4	3	2	3	4	4	4	4	4	3	4	4	4	3	1	3	2	3	2	3	2
2	2	1	2	4	3	4	4	3	3	3	2	3	3	3	1	3	2	4	2	3	3	4	4	2	3	3	5	2	3	3	3	1	3	4	3	3	2	2	2	2	3	3	3	4	3	3	2	2	4
2	1	4	3	4	2	4	3	3	2	4	2	2	2	2	3	3	3	4	4	3	2	4	4	3	4	3	4	3	2	4	3	2	3	3	4	2	3	3	2	2	2	3	3	3	4	3	2	4	3
2	3	3	2	4	2	3	2	1	2	3	1	1	3	3	3	3	3	3	3	3	2	4	3	2	3	4	4	2	4	2	3	4	3	2	3	3	2	3	3	4	3	3	2	2	3	3	4	3	3
2	1	3	3	4	3	4	4	4	3	4	4	4	3	3	2	3	2	4	2	3	2	3	4	2	3	4	4	2	2	5	4	2	4	3	3	3	4	5	3	4	4	4	4	4	4	3	3	4	3
1	1	4	3	2	2	2	2	1	3	4	2	2	2	2	3	3	3	3	3	3	4	4	4	3	3	2	3	4	4	3	2	4	3	3	3	3	4	4	3	4	3	3	4	4	4	3	2	3	4
2	2	2	3	2	4	3	3	3	2	3	3	4	2	2	3	2	4	3	3	3	2	3	3	2	4	5	3	4	3	3	3	2	3	4	3	4	3	3	3	3	3	2	3	2	2	2	2	3	2
2	3	3	3	4	3	3	3	3	3	4	4	3	3	3	3	4	2	3	2	4	2	5	3	2	3	4	3	3	3	4	3	3	5	4	3	3	3	3	3	4	4	3	4	3	3	3	3	2	4
2	3	3	2	2	2	2	2	2	2	2	3	2	2	2	2	4	2	4	3	3	2	4	4	2	3	3	2	4	3	2	2	4	4	4	3	3	4	4	3	4	4	4	4	3	4	3	2	4	3
1	4	2	3	3	2	3	3	3	3	2	3	3	3	3	5	2	4	2	4	1	4	3	3	2	3	3	1	4	4	3	2	4	3	3	2	2	1	2	1	1	2	4	4	2	3	2	1	2	1
2	2	4	2	3	2	3	4	2	2	3	2	2	1	2	5	2	4	2	4	3	4	3	2	3	3	3	3	4	3	3	2	4	3	2	2	1	2	2	4	3	3	2	1	2	2	4	3	2	2
1	2	4	2	3	3	3	3	5	2	3	3	4	3	3	2	3	3	4	2	4	2	3	3	3	3	3	4	2	2	4	3	2	4	4	4	2	3	2	3	4	3	3	3	3	4	3	2	3	3
1	2	1	4	3	5	3	2	4	3	3	4	3	3	3	3	3	4	3	3	3	2	3	4	3	3	3	3	3	3	4	3	3	2	3	3	4	3	3	4	5	5	5	4	4	4	5	5	5	4
1	2	1	4	4	2	3	4	3	4	4	4	2	4	4	2	3	2	3	2	3	4	3	4	3	3	4	3	2	2	4	4	3	5	4	5	3	4	3	3	3	3	3	3	3	2	4	4	3	4
1	2	4	4	3	3	2	3	4	4	4	3	4	3	3	2	3	3	3	2	3	3	3	4	3	4	3	3	1	3	3	5	3	4	4	3	5	5	4	5	4	4	3	3	2	3	4	4	4	3
2	1	2	2	3	2	2	4	3	2	3	4	2	2	2	5	2	5	2	4	2	4	1	2	5	2	1	2	4	3	2	2	3	2	3	2	2	3	4	2	2	2	1	1	2	2	1	2	2	2
2	3	3	3	3	4	4	4	4	3	4	3	4	4	3	3	3	2	3	3	4	3	3	4	3	2	3	4	3	3	4	4	1	3	3	2	4	4	4	4	3	3	4	4	4	5	4	4	4	3
2	2	2	3	3	3	2	3	3	3	3	2	2	3	3	2	5	2	3	2	4	3	3	3	2	3	2	4	2	1	4	5	2	4	5	4	3	4	4	3	4	4	4	4	3	4	3	3	3	3
1	4	4	3	3	2	3	2	2	3	3	3	2	3	3	3	3	4	2	3	3	4	3	3	3	2	2	2	4	4	3	2	3	4	3	3	2	2	3	3	4	3	3	3	3	4	3	3	2	4
2	4	3	2	2	3	1	2	4	1	2	3	3	2	3	5	2	5	1	4	1	3	2	1	4	1	3	2	3	3	3	2	3	2	3	2	2	1	1	2	1	1	3	1	2	3	2	4	4	1
2	3	4	3	2	2	2	2	2	2	1	2	2	2	2	5	3	4	1	4	1	5	2	2	5	2	3	3	3	3	4	3	4	2	3	3	1	2	2	3	3	4	3	2	3	1	3	2	2	3
1	2	3	4	4	3	4	4	3	4	4	2	3	3	3	2	4	2	3	2	4	2	3	3	2	4	4	4	2	2	4	4	3	3	1	2	3	3	3	4	3	3	4	2	3	3	3	4	3	3
2	3	4	3	3	3	2	2	3	3	4	3	2	3	3	3	3	3	3	3	2	2	3	4	3	2	2	5	1	2	4	4	3	2	2	2	2	3	3	2	2	1	2	2	2	2	1	2	1	2
2	3	3	3	4	4	3	3	3	2	3	3	4	3	3	3	4	2	3	3	4	2	4	4	2	3	4	3	4	3	3	3	2	2	3	2	2	2	3	3	3	1	3	3	4	4	3	3	3	3
1	3	2	3	4	3	5	3	2	3	3	2	2	3	4	3	4	2	4	2	4	3	3	2	2	3	3	3	2	2	3	3	3	4	4	4	3	4	4	3	4	4	3	3	3	3	3	3	4	4
2	2	1	3	3	2	2	3	3	3	3	3	3	2	3	3	4	2	3	3	2	3	3	4	3	3	3	3	3	3	4	4	3	3	2	4	2	3	3	4	4	3	3	2	4	3	3	3	3	4
2	2	2	4	3	3	3	3	2	3	3	2	3	3	4	2	3	2	3	1	4	1	4	4	2	3	4	3	2	3	4	4	2	3	3	3	3	2	3	3	3	3	4	4	4	4	3	3	4	3
1	3	3	2	2	2	2	2	3	2	2	3	3	3	2	3	4	2	3	3	3	2	3	2	3	3	3	3	2	2	4	4	2	3	3	3	2	3	2	3	2	3	3	4	4	4	2	2	2	3
1	1	2	4	2	2	2	2	4	4	2	3	3	3	4	3	2	4	1	3	2	3	3	3	3	4	3	2	4	3	3	3	2	3	3	3	4	3	4	4	4	3	3	4	4	4	4	4	3	3
2	3	1	2	1	2	3	2	2	1	2	2	2	1	1	4	1	4	2	5	2	3	3	4	2	4	3	2	4	4	2	2	4	3	2	2	2	3	2	3	2	2	3	4	4	3	4	4	4	2
1	2	1	3	2	2	4	3	3	3	3	3	2	2	3	4	2	4	2	3	2	3	3	3	4	2	3	3	5	4	2	2	3	3	3	2	3	3	3	2	2	3	3	3	3	3	3	4	3	2
2	1	3	3	3	3	4	3	2	3	3	3	3	3	3	2	5	1	5	2	5	1	5	4	3	4	5	3	3	2	4	4	2	3	3	2	3	3	3	3	3	3	3	3	2	1	4	3	2	2
2	2	2	4	3	3	3	3	4	4	3	3	4	4	4	2	4	2	4	2	4	1	5	3	2	4	4	3	3	3	3	3	3	4	4	4	4	4	3	3	3	3	4	4	3	3	5	4	4	3
2	2	2	4	3	3	2	3	3	3	2	3	3	3	3	4	2	4	2	3	2	3	2	2	4	2	2	3	3	2	4	4	2	2	2	4	4	5	4	3	2	4	3	4	3	3	3	3	3	3
2	1	2	3	3	3	3	3	4	2	4	3	3	3	3	4	2	3	3	4	2	3	3	3	3	3	3	2	3	3	3	3	2	3	4	3	3	3	3	4	4	4	4	2	3	3	4	3	3	4
1	3	4	2	1	2	1	1	3	2	2	3	3	2	2	4	2	4	3	4	2	3	3	3	4	2	3	3	3	3	3	2	4	3	3	4	3	4	3	4	4	3	3	4	3	4	2	3	3	4
1	2	3	3	2	3	2	3	3	3	3	4	4	3	3	2	5	2	4	1	4	3	3	3	3	2	3	4	3	1	4	5	2	3	3	3	4	3	4	3	3	3	3	3	4	3	2	3	2	4
1	3	2	4	3	3	2	3	3	4	2	4	3	2	3	3	3	4	3	3	3	2	4	3	2	3	3	3	2	4	3	3	2	2	2	2	3	3	3	2	2	2	1	2	1	1	2	2	2	3
1	1	3	3	4	2	4	4	2	4	4	3	3	3	3	1	4	3	3	2	3	1	5	5	2	4	4	4	2	2	4	4	2	2	1	3	2	3	3	3	3	4	3	4	4	4	4	4	4	4
2	1	1	3	3	4	2	3	3	4	2	3	3	3	3	3	3	2	3	3	3	2	4	3	2	3	4	3	2	3	3	4	2	3	3	3	3	3	3	2	2	2	4	3	4	3	3	5	3	3
2	4	2	3	3	3	3	3	3	3	2	2	3	3	3	2	3	3	4	3	3	2	4	3	3	3	4	4	2	2	4	3	3	2	4	3	2	3	3	4	3	3	3	3	3	3	2	2	2	3
1	1	1	3	3	3	3	4	3	3	3	5	4	3	3	4	2	4	2	3	2	3	2	2	4	3	3	3	3	4	2	2	4	2	2	1	3	2	3	3	3	3	3	2	3	3	3	4	3	3
1	2	3	4	4	4	4	3	4	4	4	5	5	4	3	2	3	3	3	3	2	2	4	4	2	3	4	2	4	2	3	3	3	4	4	3	3	4	3	2	3	1	4	4	3	4	2	2	2	3
2	4	1	2	4	2	4	3	2	3	3	2	2	2	2	4	2	4	3	3	3	2	4	4	3	4	4	4	1	2	5	4	1	3	4	4	3	3	4	3	3	3	3	4	3	3	3	4	3	3
1	4	4	3	2	3	2	3	3	3	2	4	4	2	2	4	2	4	1	3	2	3	2	3	5	3	2	1	4	4	1	2	5	4	4	4	4	4	5	2	3	4	4	4	4	4	3	3	3	3
1	4	1	2	4	2	3	3	3	2	3	3	2	3	3	3	2	3	3	4	2	5	1	2	5	2	3	2	3	3	2	2	4	2	2	3	3	2	3	2	2	2	3	3	4	3	3	4	3	4
2	4	3	3	4	3	3	3	2	2	3	2	3	3	3	4	2	3	1	4	2	2	3	4	3	3	5	3	2	3	2	4	4	2	2	2	3	2	3	2	2	2	3	2	3	4	3	3	3	2
1	3	1	3	4	2	3	3	3	3	3	2	3	4	3	3	3	3	3	4	2	3	3	3	3	3	3	4	2	2	4	4	2	3	3	4	4	3	3	4	3	2	4	4	3	4	3	2	3	3
2	4	2	4	4	3	5	3	2	4	5	3	3	4	4	3	3	4	1	4	2	4	3	2	2	3	3	3	2	3	4	4	2	3	2	3	3	3	3	4	3	4	3	4	4	4	3	4	3	3
1	3	2	2	4	3	4	3	2	3	4	3	2	3	3	3	3	2	3	2	4	4	3	3	3	2	2	2	4	4	2	3	3	3	2	3	2	2	2	3	3	2	3	3	2	2	3	2	3	2
1	3	1	3	3	2	4	3	2	3	2	3	3	2	3	3	3	2	2	3	3	3	2	2	4	3	2	2	3	4	4	3	4	2	3	2	3	3	3	2	4	4	2	3	3	3	3	3	2	3
2	4	1	2	3	2	2	2	3	2	2	2	2	1	2	3	2	4	3	3	2	3	2	3	2	3	3	2	3	4	2	2	4	3	4	4	3	3	3	3	1	3	3	3	3	3	2	2	2	3
2	4	3	3	2	4	2	4	2	3	3	3	4	3	3	2	5	3	4	2	4	3	3	3	3	4	3	4	2	3	3	4	2	3	4	3	3	3	2	3	4	4	2	3	3	3	3	4	3	4
2	4	2	3	3	3	2	3	2	3	2	2	3	4	4	3	1	4	2	4	2	3	2	3	3	3	3	2	4	5	1	2	5	1	2	1	2	3	2	2	3	2	2	3	2	2	2	3	3	2
2	2	4	3	4	2	4	3	2	3	4	2	2	3	3	4	2	3	2	3	2	3	3	3	3	2	3	3	2	3	2	3	3	3	3	3	4	4	2	4	3	4	4	3	3	3	3	3	4	3
2	3	3	2	2	2	2	3	1	1	2	1	1	2	2	3	4	3	4	3	4	3	4	4	2	3	4	3	2	2	3	5	2	3	3	3	4	2	4	3	3	3	2	2	1	2	3	3	2	3
1	3	2	3	2	3	2	2	4	3	2	4	3	4	3	3	4	3	3	3	3	2	3	3	3	2	3	3	2	4	3	4	3	3	3	3	3	3	2	2	4	2	3	4	4	3	3	4	2	3
1	2	2	3	4	3	3	3	4	3	2	4	3	4	4	4	3	3	3	3	2	3	2	2	2	4	3	2	3	3	3	2	4	4	5	5	3	4	4	4	3	4	4	5	4	4	4	4	5	3
2	3	2	3	3	4	3	3	3	3	3	3	3	2	3	2	4	3	4	3	4	4	3	2	3	3	4	3	2	2	4	3	3	3	4	4	3	4	3	2	3	3	3	4	3	4	4	4	4	4
1	3	3	4	3	4	3	4	3	3	4	3	3	4	4	3	4	3	4	2	4	2	3	3	3	3	4	4	2	2	3	3	4	4	3	4	3	3	2	3	3	2	3	4	2	2	3	3	3	3
1	3	1	2	1	3	2	3	3	2	2	2	3	2	2	4	1	4	1	4	1	4	2	1	4	2	2	3	3	3	3	3	4	3	2	3	2	2	2	3	3	3	3	2	2	2	2	3	2	2
1	3	2	3	3	2	3	2	2	4	2	2	3	3	3	4	3	3	4	3	2	2	4	4	3	3	4	2	3	3	2	3	4	3	2	1	3	3	3	3	3	2	1	3	3	3	1	2	2	2
1	3	3	4	3	3	4	5	3	4	4	3	4	4	4	1	5	1	4	2	3	2	4	4	2	4	4	4	1	2	4	3	2	4	4	4	2	3	2	3	2	3	3	3	2	2	4	3	4	2
1	1	1	3	3	3	3	2	4	3	3	2	4	3	3	3	3	2	2	4	3	4	3	3	2	3	4	3	3	3	2	3	3	4	3	2	5	4	5	3	3	3	2	3	3	3	5	4	5	4
2	1	3	3	4	4	4	3	3	3	3	3	3	2	2	3	3	4	2	4	3	4	1	2	4	2	3	2	2	3	3	3	2	3	2	3	2	3	2	2	2	2	3	2	3	2	4	3	2	3
2	1	4	4	4	4	2	3	4	3	3	4	4	3	4	2	5	1	4	2	3	3	2	4	3	3	3	3	3	2	3	3	2	5	3	4	4	4	4	3	3	5	2	3	2	3	4	4	5	4
1	3	3	4	3	5	2	3	5	4	4	4	4	4	4	2	4	2	5	2	4	2	4	4	3	4	4	4	2	1	5	5	1	3	3	3	2	2	2	3	4	3	4	3	5	5	3	2	3	3
1	1	2	3	4	3	4	4	2	4	4	3	4	3	3	2	4	2	3	2	4	3	2	3	3	4	3	2	2	3	2	2	3	2	4	3	2	2	2	4	4	3	2	3	3	4	2	3	2	4
1	1	2	3	3	3	4	3	4	3	3	2	3	3	3	4	3	3	3	4	3	3	3	3	3	3	3	4	3	2	5	3	2	4	4	3	4	4	3	2	3	2	2	4	3	3	4	3	4	3
1	4	1	2	2	2	2	3	1	2	2	3	2	2	2	3	3	3	3	2	5	4	2	3	4	2	2	4	2	2	3	5	2	2	2	3	2	2	3	4	2	3	1	1	1	2	2	1	1	1
2	1	3	3	3	2	2	2	2	3	2	1	4	2	2	5	1	5	1	5	1	4	3	2	4	3	3	2	5	4	3	1	4	3	3	2	3	3	2	2	2	3	1	2	3	2	3	2	2	2
1	2	2	3	3	4	4	2	4	3	3	3	3	2	3	2	3	3	3	3	3	4	2	3	4	3	3	4	2	3	4	4	2	4	2	4	2	3	2	2	2	4	3	3	2	2	3	3	3	4
1	4	3	2	2	3	1	2	3	2	2	4	2	2	1	4	3	3	4	4	2	2	3	4	3	2	3	2	3	4	2	2	3	3	3	4	3	4	5	2	3	3	4	4	4	4	3	3	3	4
1	3	4	4	3	2	3	3	2	3	3	2	2	3	3	4	2	4	2	4	2	4	2	1	5	2	3	2	3	3	3	3	3	3	2	2	4	3	4	2	3	3	3	3	2	3	3	3	3	3
2	2	3	3	3	4	4	4	3	3	4	3	3	4	3	2	4	2	4	1	4	3	3	4	2	3	4	2	3	4	3	2	3	3	3	2	3	3	3	3	3	4	2	2	2	2	2	3	3	3
2	2	3	3	5	4	4	3	3	3	3	3	2	4	3	2	3	4	3	3	2	3	2	3	3	4	3	2	4	3	2	3	3	4	4	3	3	4	4	4	2	4	2	3	3	2	4	3	3	3
2	3	1	3	1	2	1	1	2	3	4	3	2	2	2	3	3	3	1	4	3	4	3	2	3	3	2	1	4	4	2	2	3	3	2	2	3	3	3	3	3	3	3	3	3	2	2	2	3	2
1	1	1	2	3	3	2	2	2	2	2	3	2	3	3	2	3	2	3	3	2	3	4	3	2	3	4	1	4	4	2	2	5	4	3	4	2	3	2	4	4	3	4	3	3	3	4	3	4	3
2	1	3	3	3	3	2	3	4	3	4	2	3	3	3	2	4	1	4	1	5	3	4	4	2	3	3	3	2	3	3	4	2	4	3	4	3	3	3	4	3	5	4	3	3	3	2	4	4	2
2	2	2	3	3	3	3	5	3	3	3	4	4	3	2	3	2	3	3	3	3	3	4	4	3	4	4	4	2	2	3	4	2	2	3	3	2	2	3	3	4	4	3	4	2	3	2	3	2	3
2	3	1	3	1	2	1	2	3	2	1	3	3	2	2	4	3	4	2	3	3	3	4	3	3	4	3	3	3	3	3	3	3	3	3	3	3	2	2	2	3	2	3	2	3	3	3	3	3	3
2	3	2	4	3	3	2	3	3	3	3	3	3	2	2	3	3	3	3	3	3	1	4	4	2	3	5	3	3	3	2	3	3	4	2	2	3	3	3	4	3	4	3	3	5	3	2	2	1	3
1	4	2	3	4	2	3	3	3	3	3	3	2	3	2	3	2	3	2	4	2	5	2	3	4	2	2	4	3	2	3	4	3	2	2	2	4	4	3	1	1	2	2	2	2	1	3	3	3	2
1	1	2	3	2	3	2	2	3	3	2	4	2	3	3	3	4	2	3	3	4	2	4	4	2	4	5	3	3	2	4	4	2	3	3	4	4	3	2	2	3	3	3	3	3	3	3	3	4	3
1	3	3	4	4	4	4	5	4	4	5	4	3	4	4	1	5	2	3	2	5	1	3	4	3	4	3	4	1	1	4	4	3	3	3	4	3	3	2	4	3	2	3	3	3	3	4	4	3	2
2	2	1	3	4	3	4	3	4	3	4	3	4	3	3	3	2	2	3	3	3	3	3	4	4	4	3	2	3	3	3	3	3	4	4	4	3	3	4	2	2	3	2	2	2	2	4	4	4	3
2	3	4	3	4	4	4	3	3	3	3	4	3	2	2	3	2	3	3	3	4	3	3	4	2	3	4	5	2	1	4	4	2	3	3	4	3	2	2	2	2	3	3	3	2	3	3	3	3	4
2	3	2	3	2	2	3	3	1	3	3	2	2	4	3	3	3	2	4	2	4	3	4	4	2	4	3	2	3	4	3	3	3	2	3	2	1	2	2	2	1	2	2	3	3	2	2	2	2	1
2	1	4	3	3	2	2	2	2	3	1	3	2	3	3	4	2	4	2	4	3	4	2	1	5	2	2	3	4	4	2	2	3	3	3	4	3	3	3	3	3	2	3	3	3	2	3	3	3	3
1	1	3	4	3	4	3	3	4	4	3	3	3	3	3	3	2	3	4	3	2	4	2	3	4	3	3	4	1	2	4	4	2	4	5	4	2	3	2	3	3	3	5	4	3	4	3	3	4	4
1	4	2	3	3	2	2	3	2	3	3	3	1	3	3	3	3	3	3	3	3	3	2	3	4	3	2	2	4	4	3	2	4	1	1	2	3	3	3	1	2	2	3	2	2	2	3	3	2	3
2	4	2	2	3	3	3	3	3	3	3	2	3	3	3	2	3	3	4	3	3	2	3	3	3	2	3	2	3	4	3	3	3	2	3	3	5	3	4	3	2	3	2	3	2	3	4	5	4	4
1	2	2	4	3	4	3	3	4	4	3	4	5	3	4	4	2	4	3	3	2	4	1	3	4	2	3	2	4	4	2	1	4	3	3	3	3	3	3	5	4	3	4	4	4	4	4	4	4	4
1	1	3	4	4	3	4	4	4	4	5	4	5	4	4	2	4	1	4	1	5	3	3	4	2	4	4	3	2	2	4	3	3	3	2	3	2	1	2	2	2	3	3	2	2	2	2	4	3	3
2	2	4	3	4	2	3	4	2	4	4	3	4	3	3	5	1	5	2	3	1	5	2	2	4	2	2	2	4	4	1	1	5	2	2	2	3	2	2	1	2	2	3	2	3	2	3	3	3	3
2	4	1	4	2	4	2	3	3	3	2	3	3	3	3	3	4	3	4	2	4	4	2	3	4	3	3	3	4	3	2	3	4	2	2	3	3	3	2	3	2	3	2	3	2	3	3	3	2	3
1	3	1	3	4	3	2	2	4	3	3	4	4	3	3	3	2	3	2	3	1	4	3	3	3	2	3	3	3	4	3	3	4	2	3	2	3	3	4	5	4	4	3	4	3	3	3	2	2	3
1	2	2	3	3	4	2	3	4	3	3	4	3	3	3	4	1	3	2	3	2	4	3	2	4	2	3	3	4	3	2	1	3	2	3	2	3	3	3	2	2	3	3	2	3	4	3	2	3	2
1	3	2	2	2	2	1	2	1	2	2	2	3	2	2	2	5	2	3	3	4	3	3	3	3	4	4	3	4	3	3	3	3	3	4	3	2	2	3	4	4	4	3	3	3	2	4	4	4	4
2	2	2	3	4	2	3	4	3	3	4	3	3	3	4	2	4	4	2	2	2	4	3	2	4	1	2	1	3	3	2	2	3	3	3	3	2	2	3	2	3	2	4	4	2	3	3	3	2	3
2	4	2	3	2	2	2	1	4	3	2	3	3	3	3	3	3	3	4	3	3	3	3	3	2	3	3	2	4	3	3	3	4	3	3	4	3	4	4	2	2	3	3	3	2	2	3	3	3	4
2	2	2	3	2	2	2	3	2	3	2	3	2	3	4	3	3	2	4	2	4	3	2	3	3	3	3	3	3	3	3	2	3	3	3	4	3	4	3	4	3	4	3	4	3	5	2	3	3	2
1	2	1	4	3	4	4	3	4	4	4	4	4	4	4	3	4	3	4	2	4	2	3	4	4	3	3	4	3	2	3	3	3	3	3	2	5	3	4	3	2	3	3	2	4	3	3	3	2	4
1	1	2	4	3	2	4	3	2	2	3	3	1	3	3	5	2	5	2	3	2	4	2	1	5	2	1	2	3	3	2	1	4	2	2	2	2	2	2	2	2	2	4	4	4	5	3	2	3	3
2	3	3	3	3	2	2	4	2	3	4	1	2	3	4	4	2	3	3	3	3	2	4	4	2	3	3	4	2	1	4	4	3	4	3	4	3	3	2	2	2	2	3	3	3	4	2	3	2	3
1	1	2	3	3	5	3	3	3	3	4	3	4	3	3	5	2	4	1	4	1	3	3	2	4	3	1	2	4	4	3	2	5	2	2	2	4	4	3	3	3	1	2	3	3	2	4	2	3	4
1	3	1	3	3	4	3	4	3	3	4	3	3	3	3	2	4	2	4	3	4	1	4	4	2	4	4	3	2	2	3	2	3	3	3	2	3	2	3	3	3	4	3	3	4	3	3	2	3	3
2	2	2	4	3	2	3	4	4	3	3	3	3	3	3	3	3	2	3	3	3	4	2	1	4	2	3	1	5	4	2	1	5	4	2	3	2	2	2	2	2	3	2	2	1	1	4	2	2	4
2	4	4	3	3	3	2	2	3	3	3	3	4	3	3	4	3	3	3	4	2	5	2	2	3	2	2	2	5	4	3	2	4	3	2	2	2	2	1	4	3	2	3	2	2	3	3	2	3	2
2	4	4	2	2	2	2	2	3	2	4	3	4	3	2	2	3	4	3	3	3	2	5	4	2	4	4	4	1	2	5	3	2	4	4	4	4	5	5	4	3	3	3	3	3	4	4	3	4	4
2	1	3	3	3	4	4	3	4	2	3	2	3	3	3	3	3	2	3	3	3	2	4	5	2	4	4	3	2	3	4	5	2	3	4	5	3	4	4	4	3	4	4	4	4	3	4	4	3	5
2	3	3	2	2	1	2	2	2	3	3	3	2	2	2	2	4	2	5	2	4	2	4	5	2	4	4	4	2	3	4	3	2	4	3	4	4	4	4	3	3	3	4	3	3	3	4	2	2	4
2	4	2	3	3	2	4	4	2	3	4	2	2	3	3	4	2	3	3	4	4	3	4	3	2	4	4	3	3	4	2	4	3	4	3	5	2	2	2	2	2	3	3	3	3	3	3	3	2	3
1	2	4	3	3	3	2	3	4	3	3	3	3	3	3	4	2	4	2	3	2	1	3	4	3	4	4	2	3	3	3	3	3	4	5	5	3	4	3	3	4	2	3	3	3	3	4	3	3	4
1	1	2	3	3	3	2	2	3	3	2	4	4	3	3	4	3	3	2	3	3	2	3	3	2	4	3	4	2	3	3	4	3	2	4	3	3	4	4	4	3	4	4	4	3	4	4	4	4	3
2	1	2	2	3	3	4	4	3	2	3	4	3	3	3	3	3	3	3	3	3	3	3	4	2	3	4	3	2	3	4	3	3	2	3	3	3	4	3	2	3	3	2	2	2	1	3	4	3	2
1	2	4	2	3	1	2	3	2	1	3	2	2	2	3	3	2	5	3	4	3	3	3	3	3	3	2	3	4	4	3	2	4	3	2	3	2	2	2	3	2	2	2	2	2	2	3	3	2	3
1	4	3	4	4	3	2	2	2	3	4	2	2	3	3	3	3	4	4	3	3	3	2	2	5	3	2	2	4	3	1	3	4	1	3	3	4	4	3	3	4	4	4	4	4	3	3	3	3	4
1	2	3	2	3	2	1	3	2	2	3	3	2	2	2	3	4	3	3	3	4	3	3	4	3	3	3	2	4	3	3	2	3	3	4	3	2	2	3	3	3	3	3	4	3	3	4	4	3	3
1	1	4	3	4	3	2	3	3	2	4	2	2	3	3	3	2	4	2	4	3	3	2	2	4	3	3	2	4	3	3	2	3	4	3	4	3	3	2	3	3	3	4	3	4	4	4	3	3	3
2	3	2	4	5	3	3	5	3	4	4	4	4	4	4	3	4	3	5	2	4	2	4	5	2	3	5	3	2	2	3	4	2	5	5	5	3	3	4	3	4	4	3	3	2	4	4	3	2	4
1	2	3	3	3	4	3	4	5	3	3	4	4	4	4	1	4	2	5	1	3	3	3	3	4	2	3	3	3	1	3	4	3	3	4	4	4	4	4	3	4	4	4	4	5	3	4	3	4	5
2	2	3	4	3	3	3	3	4	4	4	3	4	3	4	3	3	3	4	2	3	2	4	4	3	5	3	3	2	3	2	3	2	2	1	3	2	3	3	4	3	4	2	2	2	2	4	3	4	3
2	4	2	4	4	2	3	4	4	4	3	4	4	4	3	2	4	2	4	3	5	3	2	3	3	3	3	3	3	2	3	4	2	3	3	4	3	3	3	5	5	5	5	5	4	3	4	4	4	4
2	3	1	3	3	3	2	4	3	2	3	4	3	3	3	3	4	2	2	3	3	4	3	3	2	4	3	5	1	1	4	5	2	3	3	3	4	3	4	3	3	3	3	2	2	3	2	2	3	3
2	1	1	3	3	3	4	2	2	3	3	2	4	3	3	4	4	2	4	3	4	2	4	3	3	3	4	2	3	4	4	3	4	3	3	3	3	3	2	4	2	3	4	5	4	4	3	4	4	4
1	2	3	3	2	2	4	3	3	3	3	3	3	3	3	2	3	3	3	4	3	2	3	3	2	4	4	3	2	3	3	3	3	4	4	4	4	4	4	3	4	4	5	4	5	3	3	2	3	4
1	2	3	3	2	4	2	3	4	3	2	3	3	3	3	4	2	3	3	3	2	3	2	3	3	3	3	2	4	5	1	2	4	3	3	2	4	4	4	3	3	3	4	2	3	4	3	3	3	3
1	4	3	3	3	4	3	3	3	3	3	3	2	2	2	4	3	3	2	2	2	4	2	3	3	2	2	3	4	3	3	2	4	4	4	4	3	3	2	3	4	4	4	4	4	3	3	4	4	3
2	3	3	2	2	2	3	3	2	2	2	3	2	4	4	2	4	2	5	2	5	2	4	3	3	3	3	4	2	2	5	4	1	3	3	4	3	3	4	4	4	4	4	4	3	4	5	3	5	3
2	1	1	4	4	4	3	4	4	4	5	4	5	4	3	3	4	3	3	3	3	2	3	3	3	4	3	3	3	3	2	2	4	3	4	3	4	5	5	3	2	2	2	3	3	2	4	3	3	4
1	3	3	3	3	3	3	3	4	3	3	3	4	5	4	3	4	2	3	3	3	3	2	2	3	3	2	4	3	2	4	3	2	2	4	3	3	3	4	2	3	3	4	4	4	3	3	4	4	3
2	2	2	5	2	3	2	1	4	4	2	3	3	3	3	3	2	3	3	4	3	2	4	3	2	4	3	4	2	2	4	4	3	3	3	2	3	4	3	4	4	3	3	2	2	3	2	1	2	2
1	1	3	3	2	3	4	3	4	3	2	4	3	3	3	1	4	3	4	2	3	1	5	4	1	4	4	5	2	2	4	5	1	3	4	4	4	5	4	3	4	4	5	4	4	3	3	4	4	4
2	3	3	4	3	4	3	3	3	4	1	3	3	3	4	2	3	2	4	3	4	2	2	2	3	3	3	3	3	4	3	4	4	3	2	2	3	3	4	3	2	3	3	3	3	3	4	3	4	3
2	4	4	3	4	3	3	4	5	3	4	4	3	3	3	2	4	2	5	3	4	2	3	2	3	3	3	1	4	4	2	2	3	4	4	4	3	3	3	3	3	3	4	4	3	3	2	3	3	4
1	3	3	2	3	2	2	2	3	2	2	3	3	2	2	3	3	2	4	3	2	5	3	1	3	3	2	3	3	2	3	3	3	2	3	1	1	3	2	3	3	4	3	2	2	2	3	1	3	5
1	1	1	3	3	4	2	2	3	2	2	4	3	4	3	3	3	3	3	3	4	4	2	2	4	3	3	2	4	4	3	2	4	3	3	3	3	3	3	3	3	4	3	3	3	2	2	3	2	3
2	3	4	2	4	3	3	4	4	2	3	4	4	3	3	3	3	3	4	2	3	3	3	4	2	3	3	4	3	3	3	4	2	3	2	2	4	3	4	4	4	5	2	2	2	2	4	4	3	2
1	1	1	3	2	3	1	1	3	3	2	3	2	3	3	4	2	3	2	3	3	4	2	2	5	1	1	3	4	4	1	2	4	3	2	3	4	3	4	3	3	3	4	3	3	2	3	3	4	4
1	4	3	3	3	4	4	4	3	4	4	4	3	3	3	2	3	4	3	3	4	1	4	5	1	4	5	3	2	3	3	3	2	2	3	3	3	3	3	1	2	2	4	3	3	3	1	2	2	4
1	3	4	3	4	3	3	3	3	4	3	3	3	3	3	2	3	2	5	2	4	2	4	4	2	4	3	3	4	3	3	3	4	2	2	2	2	2	2	2	2	2	2	3	2	3	2	4	3	4
1	3	4	4	4	3	4	4	4	4	4	4	3	4	3	3	4	2	4	3	3	2	3	3	2	2	3	3	3	4	3	2	3	4	4	4	3	3	3	3	3	3	4	5	4	3	2	4	3	2
1	2	3	5	4	4	4	4	4	4	4	4	4	4	4	4	3	3	3	2	3	2	3	3	3	3	3	4	3	2	4	3	3	3	3	4	2	3	3	3	4	4	2	2	2	3	3	2	2	3
1	2	2	3	3	3	3	3	2	4	3	3	4	3	3	3	3	3	3	4	3	3	2	2	3	2	3	3	3	3	2	3	4	3	2	2	4	3	3	2	3	3	3	3	3	3	3	3	2	3
1	3	2	4	3	5	4	3	3	4	4	4	3	4	4	3	3	4	3	3	3	3	4	3	3	4	3	2	3	3	3	2	2	2	2	3	3	3	2	3	2	3	3	5	4	3	3	2	3	2
1	2	4	4	2	4	3	1	3	4	3	4	3	3	3	4	2	3	3	3	3	4	2	3	3	2	3	4	2	2	4	4	2	3	2	2	3	3	2	4	4	4	1	2	2	2	3	3	2	3
2	4	3	3	2	4	3	3	4	3	3	4	4	3	3	3	4	2	4	2	4	3	2	4	2	3	4	3	3	2	3	4	2	3	2	1	4	2	2	3	3	3	3	4	4	3	3	3	4	3
1	1	1	3	2	4	2	2	4	3	2	4	4	3	3	3	3	2	3	2	4	2	4	4	3	3	3	5	2	2	3	4	2	4	4	4	4	4	3	4	4	5	4	4	4	4	3	4	3	5
2	2	3	3	3	3	3	4	3	3	4	3	2	3	3	3	3	4	4	2	4	2	4	3	3	3	4	4	2	3	2	3	4	2	2	1	3	2	3	3	3	3	3	3	2	1	3	2	4	2
2	4	3	4	4	3	3	4	3	4	4	4	3	4	4	3	4	3	3	3	3	2	4	4	1	3	4	4	3	2	3	3	3	3	3	4	3	3	3	3	3	3	3	4	4	4	2	3	2	3
1	1	4	3	2	3	3	4	3	3	3	2	3	3	2	3	3	2	3	3	4	3	4	3	4	3	3	3	3	4	3	2	3	3	3	3	3	3	4	3	3	4	3	3	3	3	3	2	3	4
1	4	1	3	4	3	4	3	3	3	2	3	2	3	3	4	3	3	3	3	4	4	3	3	4	3	2	3	4	4	3	1	4	3	2	3	4	3	4	2	2	3	4	3	4	3	3	3	3	3
1	3	2	2	4	3	4	4	3	3	4	3	3	3	3	3	2	3	2	3	2	3	3	2	3	2	2	3	2	3	3	3	3	3	2	3	2	3	3	2	2	3	4	3	4	4	4	4	3	5
1	2	2	4	4	3	3	4	5	4	4	4	4	4	4	4	3	3	3	3	3	2	4	3	3	3	3	2	2	3	3	3	3	4	4	5	4	3	4	4	4	5	5	4	5	4	3	3	2	4
1	4	3	2	3	4	3	2	2	2	2	2	2	2	3	4	3	4	2	4	3	4	2	2	4	3	2	2	4	4	2	3	4	2	2	3	2	3	2	4	3	2	2	3	3	2	3	2	3	3
1	1	3	3	3	2	3	3	3	3	3	3	2	2	1	3	3	3	3	3	2	4	2	3	3	4	3	3	3	3	3	3	3	3	2	3	2	3	2	4	2	2	4	3	3	3	4	4	5	4
2	4	4	2	1	2	2	2	1	2	2	2	2	2	2	3	3	3	3	2	4	2	4	3	2	4	3	3	4	4	2	2	3	3	3	2	2	3	2	1	2	2	3	2	2	2	3	3	3	2
2	2	3	3	4	5	3	3	4	3	3	5	4	3	2	2	4	3	5	2	3	2	4	3	2	5	4	3	3	3	3	2	3	5	3	5	3	3	3	3	3	4	4	4	5	4	3	4	4	3
2	1	1	3	3	3	3	3	3	3	3	2	3	3	3	2	3	2	4	3	3	3	3	2	3	2	2	2	4	4	2	2	3	4	4	3	3	4	3	3	4	4	3	3	3	3	5	3	3	5
1	3	2	3	3	3	3	4	3	3	3	2	3	3	3	4	3	3	2	3	3	3	3	4	3	4	4	3	3	2	3	2	3	2	3	3	2	3	3	3	2	3	3	3	3	4	4	4	4	3
2	3	4	3	4	3	3	3	4	3	4	3	3	3	3	2	5	1	5	2	5	2	4	4	3	4	3	5	2	2	4	3	2	3	4	3	4	4	4	3	3	2	3	3	4	3	2	4	4	3
2	4	2	3	3	2	4	3	2	3	4	2	2	3	3	4	2	3	3	3	3	2	3	3	3	3	4	2	3	3	3	3	4	4	3	3	4	4	4	4	4	3	3	4	4	3	2	4	3	4
1	1	3	3	4	3	4	3	3	3	4	3	3	3	3	3	3	3	4	2	3	3	4	4	3	4	3	4	3	3	3	2	3	3	3	3	3	3	2	4	4	4	3	4	2	4	3	3	3	3
1	2	2	4	4	4	4	4	4	4	4	4	5	3	4	3	3	4	2	4	2	2	3	3	2	5	3	5	1	2	4	3	2	2	3	3	3	4	4	3	3	3	4	4	4	3	4	3	5	4
1	2	1	3	3	3	4	4	3	2	3	3	4	3	3	3	4	3	3	2	4	2	4	3	2	3	3	3	3	4	2	2	4	3	5	4	4	4	4	4	4	4	3	4	3	3	5	4	5	5
1	4	2	3	4	2	3	3	3	3	4	2	3	3	2	2	4	2	4	1	4	4	3	3	4	2	2	3	2	3	4	4	2	4	4	4	5	4	5	4	5	3	2	4	4	3	3	3	5	3
1	1	2	3	4	3	3	3	3	3	3	2	3	3	3	3	2	3	2	4	3	5	3	1	3	2	3	3	3	2	4	4	2	3	2	3	2	2	3	3	2	2	3	4	2	3	2	1	3	3
1	1	1	3	4	2	4	3	3	3	3	3	3	3	3	3	3	3	3	3	2	4	2	2	4	2	3	2	3	3	3	3	2	4	4	4	3	4	4	3	2	3	3	3	2	3	3	2	3	4
2	3	3	2	4	3	5	5	4	2	4	3	3	3	3	4	3	3	3	3	4	3	3	2	3	3	3	3	3	2	3	3	3	3	4	4	2	4	3	4	4	4	3	4	2	2	2	2	2	4
1	4	4	3	3	3	3	3	4	3	2	3	3	3	3	1	4	2	5	1	4	3	3	3	3	4	4	4	3	4	2	3	3	2	2	2	3	2	2	2	2	3	3	3	3	3	3	2	2	3
1	3	2	3	2	3	2	2	4	3	2	3	3	3	3	4	2	3	2	4	2	5	1	1	4	1	2	2	5	4	1	2	3	4	4	3	3	4	3	3	2	2	4	4	3	4	4	4	4	2
1	2	2	3	4	4	4	4	4	3	3	5	5	3	3	5	2	4	3	4	3	4	2	2	3	2	3	4	2	3	3	3	3	4	3	4	4	3	4	3	3	3	3	4	2	3	4	4	3	4
1	1	1	2	4	2	2	3	3	2	4	2	2	2	2	4	3	3	2	4	2	4	2	3	4	2	2	2	4	4	2	3	4	1	1	1	3	4	3	2	2	2	4	3	4	3	2	2	2	2
1	1	1	2	1	3	3	3	3	2	2	3	4	2	2	4	2	3	2	4	1	4	3	4	2	3	4	3	3	4	2	2	4	4	2	3	2	3	3	3	4	4	3	2	2	2	4	3	4	4
1	2	3	4	4	3	3	3	5	4	3	4	5	3	3	2	4	2	3	3	4	3	3	3	3	3	3	3	2	3	3	2	4	3	3	2	2	2	3	2	2	2	1	1	2	2	3	2	3	3
2	1	4	3	3	2	3	4	3	2	3	3	2	3	3	3	3	3	4	2	3	2	3	4	2	3	3	3	2	2	4	5	2	4	4	3	4	3	3	3	4	4	5	4	4	5	5	4	5	4
1	2	2	3	2	2	3	2	3	3	3	2	2	3	3	3	3	3	3	4	3	3	4	3	2	3	3	4	2	3	5	5	2	2	3	4	4	4	4	4	4	4	3	3	2	3	4	3	3	3
1	1	3	3	2	4	3	2	3	2	3	3	2	3	3	3	1	4	3	4	3	5	2	2	5	2	2	2	3	3	2	2	3	2	1	2	2	4	2	4	2	3	3	2	3	4	2	3	2	2
2	1	1	3	2	3	2	2	3	2	2	3	2	3	2	3	2	3	2	3	3	3	3	2	4	3	2	2	3	3	1	3	3	2	2	2	3	2	3	3	3	3	4	4	4	4	3	3	3	5
1	4	3	3	3	3	3	3	4	3	3	3	3	2	2	3	2	3	3	3	2	2	3	4	3	3	3	3	3	3	3	2	3	5	3	4	3	4	5	4	4	5	2	4	3	3	4	4	2	3
2	4	3	4	3	4	3	2	4	4	3	4	4	3	4	2	3	3	3	3	2	1	4	5	2	4	4	5	2	2	4	3	2	2	3	3	2	2	1	3	3	2	3	3	4	3	3	4	3	2
2	4	3	4	3	3	3	3	3	4	4	4	4	4	4	2	4	3	4	2	4	1	5	5	1	4	4	4	3	2	4	5	2	4	3	4	3	3	3	3	4	2	2	2	3	4	3	3	2	2
2	4	2	4	4	3	2	3	4	4	3	3	2	3	3	4	2	4	1	5	1	4	1	2	5	2	1	2	4	3	3	2	3	3	2	1	1	1	2	2	1	2	1	1	1	2	3	2	3	2
1	1	2	2	2	3	2	2	3	2	2	2	3	3	3	3	2	2	3	3	3	2	3	4	2	5	4	3	4	3	4	4	3	2	2	2	3	2	4	3	3	3	3	3	4	3	3	3	3	2
1	2	1	3	2	4	4	3	3	3	2	4	4	3	3	3	3	2	3	3	4	2	4	5	3	3	4	4	3	4	4	4	2	3	3	3	3	3	3	3	4	4	4	3	4	4	3	3	3	3
1	1	4	3	2	1	2	3	2	2	2	1	1	3	3	4	1	4	1	4	2	2	5	3	2	4	4	2	4	4	2	1	4	3	3	3	3	3	3	2	3	2	4	3	2	3	3	3	3	3
2	2	1	3	1	2	2	2	3	3	2	3	2	3	3	2	3	2	4	3	4	3	3	4	3	3	4	3	4	3	2	3	3	3	3	3	2	2	3	2	4	3	4	3	3	2	4	4	3	3
2	4	4	4	4	3	4	3	2	4	3	3	2	3	3	2	4	3	3	2	4	3	4	3	2	3	3	3	3	3	4	4	2	4	2	3	4	2	3	2	3	3	2	3	3	3	4	4	4	2
1	4	2	4	4	3	3	3	4	4	4	4	3	3	3	3	3	2	3	3	3	3	3	4	2	4	3	3	3	2	3	2	3	4	3	3	2	3	3	2	3	3	3	3	3	3	3	4	3	4
1	2	4	2	3	2	3	3	2	2	3	1	2	3	2	4	1	5	1	4	2	3	2	2	3	2	2	2	4	4	2	2	3	2	2	2	2	3	3	1	1	2	2	2	2	3	2	2	2	2
1	3	2	4	3	2	3	2	2	3	4	4	3	3	3	4	2	3	3	3	1	2	4	3	2	3	4	4	2	2	3	4	2	4	3	2	3	4	3	4	5	3	4	3	3	3	3	4	3	3
1	2	3	3	5	5	5	4	5	5	2	5	5	4	4	2	4	1	4	2	5	2	5	4	2	5	4	4	2	3	4	3	3	3	3	4	4	3	3	3	4	3	4	3	4	4	5	4	4	2
1	4	2	3	2	3	4	4	4	3	4	3	4	3	4	3	3	2	3	3	3	3	3	3	4	3	3	3	4	3	2	3	4	3	3	3	2	3	3	3	3	4	3	4	3	3	2	3	3	3
2	1	1	4	3	3	4	4	4	4	4	4	4	3	3	2	5	2	4	2	3	3	5	5	1	4	5	4	2	3	4	4	3	4	3	4	3	3	3	4	4	4	3	4	4	5	4	4	3	3
2	4	3	2	3	3	2	3	3	3	3	2	4	3	3	4	1	5	1	5	2	5	2	3	4	2	2	4	4	3	3	3	4	2	2	1	2	3	2	2	3	3	2	2	2	3	1	2	3	1
2	3	4	1	2	3	3	2	4	2	3	4	3	3	4	2	3	3	3	4	3	4	2	2	3	2	2	3	4	2	3	3	3	4	3	4	3	4	4	3	3	1	3	3	3	2	4	3	3	3
1	4	1	3	3	3	3	3	1	3	3	2	2	3	4	3	3	3	3	3	2	3	3	2	4	3	2	3	3	4	2	3	4	3	2	2	1	2	3	2	3	2	2	2	2	3	3	2	3	3
1	1	1	4	3	2	3	3	2	3	3	2	3	3	3	4	1	4	2	4	1	3	3	3	3	3	3	2	4	3	2	1	5	3	3	3	4	3	4	4	3	2	3	2	2	2	3	3	3	4
1	2	1	4	5	4	5	5	3	4	4	4	3	4	4	2	3	3	3	3	5	2	4	4	2	4	4	4	2	3	3	4	2	3	3	4	4	3	3	4	5	5	4	4	4	4	4	5	4	4
2	3	3	3	2	3	3	3	4	2	3	3	3	3	3	3	4	4	2	4	3	2	4	5	1	5	5	5	1	1	5	4	1	5	4	3	3	2	3	2	2	3	3	4	4	4	3	2	2	3
2	1	2	3	3	3	2	3	4	3	2	4	4	3	3	2	4	3	4	3	4	4	2	2	2	4	3	3	3	3	3	4	2	3	2	4	2	2	3	2	3	1	2	2	3	2	3	2	1	3
1	1	4	3	1	3	2	3	3	3	1	3	3	3	3	2	4	4	3	4	3	4	2	3	3	2	2	3	4	3	2	3	3	2	2	2	3	3	3	4	4	3	2	3	3	2	4	3	4	5
2	3	1	4	3	3	3	4	3	3	4	3	3	3	3	4	2	5	2	5	1	4	3	3	3	3	3	3	2	3	4	4	2	3	3	3	3	3	4	3	3	3	3	2	2	3	4	4	3	3
1	4	1	2	1	1	2	1	2	2	4	2	2	3	3	3	3	3	3	3	4	5	2	1	4	2	2	3	4	4	2	3	4	2	3	3	3	3	2	3	3	3	3	3	3	3	2	2	1	2
1	1	4	3	4	4	4	4	3	3	4	4	4	4	4	3	3	2	4	2	3	4	3	3	4	3	3	4	2	1	3	4	2	4	5	5	5	5	4	3	2	4	5	4	4	5	4	4	4	4
2	3	2	2	3	2	3	3	2	3	4	3	2	3	3	3	3	4	2	3	2	3	2	3	3	4	4	3	3	2	3	4	4	3	2	3	2	4	4	4	5	4	2	1	1	2	3	4	4	1
1	2	2	2	4	4	4	4	4	3	4	3	3	3	3	2	4	2	4	2	4	4	3	3	3	3	3	4	2	3	4	4	1	2	1	3	3	3	3	4	4	4	3	4	3	4	3	4	5	3
1	2	2	3	3	2	3	3	3	3	2	3	1	3	3	4	3	4	2	4	2	4	1	1	4	1	1	3	4	4	2	2	4	1	2	2	3	2	2	2	3	2	1	2	1	1	3	3	2	3
2	3	1	3	2	3	2	2	4	3	3	3	3	2	3	3	3	3	4	3	3	3	2	2	4	2	3	4	3	3	3	3	3	3	2	3	3	3	2	3	3	2	2	2	1	2	3	2	3	3
2	2	4	3	5	4	3	4	4	3	4	4	4	4	4	2	3	3	2	3	3	2	3	5	3	4	4	5	2	1	5	3	2	3	3	3	1	2	2	5	4	4	2	3	3	3	3	4	4	2
2	1	1	2	3	2	3	3	3	2	2	2	1	3	3	2	4	3	3	2	3	3	3	2	3	3	4	3	3	4	3	3	3	3	3	3	3	3	3	4	4	4	3	3	3	4	4	3	3	4
1	3	2	4	4	3	3	3	3	3	2	4	4	3	3	2	3	2	3	3	3	3	4	2	3	3	2	1	4	4	2	3	3	3	3	3	2	3	4	3	3	3	3	3	3	2	2	3	2	2
1	3	4	3	5	2	4	5	3	4	4	3	3	3	3	3	3	3	3	3	3	2	4	3	3	3	4	4	2	2	5	5	2	3	3	3	4	4	4	3	3	3	3	4	4	5	2	2	2	3
1	1	1	3	3	2	2	3	1	3	3	1	2	2	3	4	3	4	3	3	3	2	3	4	2	4	4	4	2	2	5	3	2	2	2	3	3	3	3	3	3	3	3	2	3	3	2	3	3	3
1	4	1	3	4	4	3	4	4	3	3	3	4	3	3	4	3	3	2	4	2	3	3	2	3	2	3	4	2	3	3	4	3	4	4	4	5	5	5	4	4	3	3	3	4	4	4	4	4	4
2	4	2	4	3	4	2	2	3	4	2	3	3	3	3	3	2	4	3	4	3	4	2	3	3	2	3	3	3	3	2	3	3	2	2	2	2	3	2	3	4	3	2	3	3	2	2	3	3	2
2	1	2	3	2	4	3	3	4	3	2	2	4	3	3	4	3	2	3	3	3	4	3	3	3	2	3	3	4	4	3	2	4	3	2	2	2	2	2	3	2	2	3	2	3	4	4	4	4	3
2	4	2	3	1	3	2	3	2	3	2	2	2	3	4	3	3	3	3	3	3	3	4	3	2	3	3	2	2	2	2	2	2	3	3	4	2	3	1	1	2	2	3	3	3	2	3	3	2	1
2	3	3	2	4	3	3	4	3	2	4	2	2	2	2	3	2	4	4	4	3	4	2	2	3	2	2	3	4	3	3	3	3	3	3	3	2	3	2	2	3	2	1	1	2	1	1	1	2	1
1	1	1	4	4	4	2	3	2	3	2	3	3	3	3	4	3	4	3	5	2	3	3	2	3	3	3	3	2	2	3	3	4	3	2	3	4	3	2	4	4	4	3	3	3	4	3	3	4	3
2	1	4	3	3	3	1	2	4	3	2	2	2	3	2	3	2	4	2	5	3	4	3	2	5	2	2	1	4	4	2	1	4	4	2	3	3	3	3	3	3	2	3	3	3	3	3	2	3	2
2	1	1	2	3	2	3	2	2	2	2	3	3	2	2	3	3	2	3	3	3	3	3	3	4	3	2	2	3	4	1	3	4	5	4	3	3	3	3	4	4	2	3	3	3	4	4	3	2	4
1	3	4	4	3	4	5	4	5	5	5	5	5	5	4	3	2	2	4	3	4	2	4	3	2	4	3	4	2	2	3	3	4	4	4	3	3	3	3	3	3	4	2	3	4	2	3	2	3	4
2	2	3	3	2	4	2	2	3	1	2	2	2	2	2	3	3	3	4	3	3	4	3	3	3	2	3	2	4	3	3	3	3	3	3	4	3	3	2	4	4	3	2	3	4	3	4	3	3	3
1	2	2	3	4	3	5	4	3	4	3	3	3	3	3	3	2	3	3	3	4	2	4	3	4	4	4	5	2	2	4	4	3	5	4	4	4	3	4	4	4	5	2	4	3	3	3	3	3	4
2	3	3	3	3	3	2	3	2	3	3	2	3	4	4	3	3	4	3	3	4	2	4	4	2	5	4	2	3	4	3	3	4	5	4	5	4	4	4	5	5	4	4	3	3	4	4	5	4	3
1	3	2	3	3	3	3	3	4	3	2	3	4	3	3	4	2	4	3	3	3	1	4	4	3	4	4	3	2	2	4	4	2	3	3	2	4	4	4	3	4	4	2	2	3	2	2	2	3	4
1	1	1	2	5	4	3	4	4	2	4	3	3	3	3	5	2	5	1	4	1	4	2	2	5	2	2	1	5	5	1	2	5	3	3	2	4	4	4	3	2	2	2	3	3	3	3	4	4	3
2	4	1	2	2	1	3	3	1	2	3	1	2	2	2	5	1	5	2	4	2	3	3	3	3	3	4	2	3	3	2	3	4	3	3	2	5	5	5	4	4	3	5	4	4	3	5	4	4	4
1	3	4	3	4	2	4	3	3	3	4	3	4	3	3	1	4	2	4	2	3	2	3	2	4	3	3	4	2	1	4	3	2	2	3	3	3	4	4	3	4	4	4	2	3	3	3	2	3	4
2	3	2	3	3	2	2	3	3	3	2	3	3	3	3	3	3	3	3	3	3	1	4	4	2	5	5	3	3	2	3	3	3	3	2	4	4	3	3	3	2	2	2	3	3	2	1	1	1	2
1	3	1	3	3	3	3	3	3	3	3	3	3	3	3	2	4	2	4	3	4	2	2	4	3	3	3	4	3	3	5	5	2	2	2	1	3	4	4	4	4	3	2	3	2	2	2	3	3	3
2	1	4	3	2	4	3	3	4	3	3	5	4	4	2	2	3	4	3	4	3	3	3	4	2	3	4	2	4	3	2	2	4	4	3	3	3	3	3	2	2	2	2	3	3	3	3	2	2	4
2	2	2	4	4	4	3	4	3	3	5	2	3	4	4	3	2	2	3	3	3	5	2	1	4	1	1	2	4	4	2	3	3	2	2	2	1	2	2	1	1	2	2	2	1	1	1	2	3	1
1	2	4	3	4	4	3	3	3	3	4	4	3	3	3	4	1	4	2	3	3	3	3	2	4	2	2	2	5	4	3	2	3	3	2	2	2	3	2	3	4	3	4	3	4	3	3	3	3	3
1	1	2	4	4	4	4	5	5	4	5	5	5	4	4	3	3	3	2	3	3	3	4	4	3	4	3	3	2	2	4	5	3	3	3	2	4	5	4	2	3	3	2	3	3	4	3	3	3	3
1	1	2	4	4	4	5	5	3	4	3	3	3	4	4	3	4	3	3	2	4	2	4	4	2	4	3	4	3	2	4	4	3	4	3	4	5	4	5	5	4	5	3	3	4	2	3	3	4	4
1	4	2	4	4	2	3	3	2	4	4	2	2	3	3	3	3	4	2	4	3	3	3	3	3	2	2	3	2	3	3	3	3	3	4	3	2	4	4	3	3	3	3	4	4	3	3	2	3	3
1	3	1	2	2	2	2	2	3	2	2	3	3	2	2	2	3	3	2	3	3	2	2	3	3	2	4	2	3	3	3	2	4	3	2	2	4	4	3	3	3	4	3	3	4	4	3	2	3	4
2	4	2	5	5	4	5	4	4	5	5	4	4	4	4	2	4	3	3	2	4	3	5	3	3	3	3	4	4	4	3	3	2	3	2	3	4	3	4	3	3	2	4	4	4	4	3	3	3	3
1	1	2	2	3	2	2	2	3	2	3	1	3	2	2	3	2	4	2	3	3	4	3	3	3	3	3	3	3	3	3	3	3	1	1	3	2	3	2	2	3	2	3	2	4	3	4	4	4	2
2	1	3	2	2	2	1	2	2	2	3	2	2	2	2	4	2	4	2	4	2	3	3	3	2	4	2	4	3	3	3	3	2	2	1	3	3	4	3	3	1	3	2	2	3	2	3	2	3	3
1	1	4	3	3	3	3	3	2	3	3	2	2	3	3	3	3	4	3	3	3	2	3	4	3	3	3	4	2	2	4	4	3	4	4	3	3	4	3	3	3	3	4	3	3	4	3	3	4	3
2	3	2	3	3	3	3	3	3	3	4	3	3	3	3	2	4	2	3	3	4	2	5	5	2	4	5	4	3	2	4	5	3	3	3	4	2	3	4	4	3	4	2	2	3	3	3	2	2	4
1	1	2	3	3	3	2	2	3	3	3	3	3	3	3	5	2	5	1	5	1	5	1	2	4	1	2	2	3	3	3	2	4	1	2	1	2	2	1	2	2	3	2	2	2	1	3	3	4	2
1	1	4	3	3	4	3	3	4	3	3	3	4	3	3	2	4	2	4	2	4	1	4	4	3	3	5	4	2	3	4	3	3	4	3	4	4	4	3	2	3	4	3	3	4	5	4	4	5	4
2	3	2	3	3	2	3	4	2	3	3	2	2	3	3	4	4	3	4	3	4	3	3	2	2	3	2	2	3	4	3	2	3	3	3	4	3	3	3	3	4	3	3	2	3	3	2	2	4	3
1	3	3	3	2	2	3	3	2	3	2	3	2	3	3	3	3	4	2	4	2	3	3	3	4	2	4	1	5	4	2	1	4	3	3	3	3	3	3	2	3	3	2	2	1	2	3	3	4	3
1	3	3	3	2	2	2	2	2	3	3	2	2	3	3	3	2	3	3	2	3	3	3	4	3	4	3	4	3	2	4	4	3	3	2	2	3	2	2	3	2	2	4	3	3	3	3	3	4	2
2	1	3	4	5	4	5	5	3	4	5	4	3	4	3	1	4	2	4	1	4	3	4	4	2	4	4	4	2	2	4	4	2	3	2	3	3	3	4	2	3	3	3	4	2	3	3	3	3	4
1	3	4	3	3	3	3	3	3	3	4	2	2	2	1	5	3	4	2	3	2	3	3	4	2	3	4	4	3	3	4	2	3	3	4	3	3	3	3	3	3	3	4	4	4	3	2	3	3	3
2	3	1	3	2	4	4	3	4	3	3	4	3	3	3	1	3	3	4	2	4	3	4	4	2	4	3	3	3	4	3	3	3	4	4	5	5	3	4	4	3	4	3	3	4	3	3	3	2	4
1	3	4	4	5	4	5	4	1	4	5	3	4	4	3	1	5	2	5	1	5	3	3	3	3	3	4	5	2	2	5	5	2	4	4	3	3	4	3	3	3	2	4	4	2	3	4	3	4	2
1	1	1	4	3	3	3	4	3	3	2	3	3	3	3	2	3	3	4	1	4	2	3	3	3	4	3	3	2	2	3	4	2	4	4	5	4	4	4	5	5	5	5	4	5	5	4	4	5	4
2	3	2	4	2	3	3	3	2	3	3	3	3	2	2	4	2	4	2	3	3	4	2	2	4	1	2	3	3	2	3	2	4	3	3	3	3	2	2	3	3	2	2	2	1	2	2	2	3	3
1	2	1	2	3	2	4	4	2	3	3	3	2	2	2	4	4	3	3	4	3	4	4	3	4	3	3	2	4	3	3	2	4	3	3	3	3	3	4	4	4	4	4	3	3	5	2	3	2	1
1	1	1	3	3	3	2	3	3	3	2	4	3	3	3	3	4	2	3	3	3	3	3	3	2	3	3	3	4	3	3	3	2	4	3	3	3	2	3	3	4	3	3	2	3	3	4	4	4	4
1	2	2	4	4	3	3	3	3	4	4	4	2	4	4	3	3	4	2	4	2	5	1	1	4	1	2	4	4	3	3	4	3	3	2	2	3	3	3	3	4	3	3	3	3	3	4	3	2	3
1	1	2	2	2	2	2	2	2	2	2	2	1	2	2	2	3	2	3	2	4	3	3	4	3	3	4	2	2	3	3	3	3	2	2	1	4	3	2	2	2	3	4	4	3	3	3	3	4	1
2	3	3	3	1	2	1	1	3	3	2	3	2	3	2	3	2	4	3	4	3	3	3	2	4	3	2	3	3	3	4	4	3	2	2	2	2	1	2	2	2	2	3	2	2	2	2	3	3	2
2	1	3	3	3	4	3	3	3	2	3	3	2	2	3	3	4	2	3	2	3	2	4	4	3	5	5	4	2	3	4	3	3	3	4	4	3	3	3	3	3	3	4	4	3	3	4	2	2	3
1	1	3	3	2	2	3	2	2	3	2	3	4	3	4	4	3	3	2	3	3	3	3	3	3	3	4	2	2	3	2	3	4	3	3	3	3	2	3	3	5	4	2	3	3	2	3	2	3	3
1	4	4	2	3	2	2	2	2	2	2	2	1	3	2	3	3	2	4	4	3	4	2	1	4	2	3	3	3	5	2	2	3	2	3	2	3	2	2	2	3	3	3	3	4	4	3	3	4	3
1	1	3	3	3	3	4	3	3	3	3	3	4	3	3	3	3	2	3	3	3	3	3	3	2	3	3	3	2	3	4	3	3	2	2	3	4	3	3	3	4	3	4	4	5	4	3	4	4	3
1	4	4	3	4	3	5	4	3	2	4	3	3	3	3	4	2	4	2	4	3	2	3	3	3	2	3	2	4	5	2	1	5	3	2	3	3	3	3	3	4	3	2	3	3	2	2	3	1	2
2	1	2	2	2	2	2	1	3	2	2	3	2	2	2	3	4	3	3	3	3	2	3	4	2	5	3	3	2	2	3	4	2	2	3	2	3	4	4	3	3	3	3	2	2	3	4	4	4	5
2	2	2	3	4	2	3	3	2	3	3	2	2	3	3	4	2	3	2	3	2	3	4	5	1	3	4	3	3	3	3	3	3	3	3	3	3	4	3	2	2	2	2	2	2	1	2	4	3	2
1	2	3	2	3	3	3	4	2	2	3	2	2	2	3	4	2	3	2	4	2	3	2	2	4	2	3	3	2	3	4	3	3	4	4	3	2	2	2	4	4	3	4	4	4	4	3	3	3	2
1	1	1	4	4	3	3	4	2	4	4	3	1	3	3	4	2	4	1	5	2	3	3	2	4	3	2	4	3	3	3	3	3	2	2	3	4	4	4	3	4	4	4	3	4	4	4	4	4	3
2	4	4	4	2	3	3	2	3	4	3	4	4	4	3	1	4	1	5	1	5	2	4	3	3	3	5	4	2	1	4	4	2	3	3	2	3	4	3	3	4	5	5	4	4	4	3	4	3	3
[truncated: 6 more columns]
